# Supplementary material for: Orthogonally-tunable and ER-targeting fluorophores detect avian influenza virus early infection
Source: Nat Commun. 2022 Oct 4;13:5841. doi: 10.1038/s41467-022-33586-1 (PMC9529605; doi:10.1038/s41467-022-33586-1)
Supplement: Supplementary file 4 — Supplementary Data 1 [file 41467_2022_33586_MOESM4_ESM.xlsx]

## Sheet: Sheet1
Sheet 1. Quantification and proteome database search results of the thermal proteome profiling experiments conducted on cells treated with vehicle (control). Proteome samples were prepared at 37 °C (126), 41 °C (127N), 44 °C (127C), 47 °C (128N), 50 °C (128C), 53 °C (129N), 56 °C (129C), 59 °C (130N), 63 °C (130C), and 67 °C (131) using Tandem Mass Tag (TMT).
Accession	Description	Exp. q-value: Combined	Sum PEP Score	Coverage [%]	# Peptides	# PSMs	# Unique Peptides	# AAs	MW [kDa]	calc. pI	Score Sequest HT: Sequest HT	# Peptides (by Search Engine): Sequest HT	Biological Process	Cellular Component	Molecular Function	Pfam IDs	Entrez Gene ID	Ensembl Gene ID	Gene Symbol	Chromosome	KEGG Pathways	Reactome Pathways	WikiPathways	# Protein Pathway Groups	# Razor Peptides	Abundance: F22: 126, Sample	Abundance: F22: 127N, Sample	Abundance: F22: 127C, Sample	Abundance: F22: 128N, Sample	Abundance: F22: 128C, Sample	Abundance: F22: 129N, Sample	Abundance: F22: 129C, Sample	Abundance: F22: 130N, Sample	Abundance: F22: 130C, Sample	Abundance: F22: 131, Sample	Found in Sample: [S103] F22: 126, Sample	Found in Sample: [S104] F22: 127N, Sample	Found in Sample: [S105] F22: 127C, Sample	Found in Sample: [S106] F22: 128N, Sample	Found in Sample: [S107] F22: 128C, Sample	Found in Sample: [S108] F22: 129N, Sample	Found in Sample: [S109] F22: 129C, Sample	Found in Sample: [S110] F22: 130N, Sample	Found in Sample: [S111] F22: 130C, Sample	Found in Sample: [S112] F22: 131, Sample	# Protein Groups	Modifications
Q09666	Neuroblast differentiation-associated protein AHNAK OS=Homo sapiens OX=9606 GN=AHNAK PE=1 SV=2	0	1091.32	53	162	1243	162	5890	628.7	6.15	4040.07	162	cell organization and biogenesis;regulation of biological process	cytoplasm;cytoskeleton;cytosol;membrane;nucleus	protein binding;RNA binding;structural molecule activity		79026	ENSG00000124942.13	AHNAK	11				0	0	186258	90719.1	144740	115023	49867.3	59881.2	58514	53134.7	64150.6	45879.1	High	High	High	High	High	High	High	High	High	High	1
P21333	Filamin-A OS=Homo sapiens OX=9606 GN=FLNA PE=1 SV=4	0	761.41	53	104	1008	98	2647	280.6	6.06	3424.13	104	cell organization and biogenesis;cellular component movement;metabolic process;regulation of biological process;response to stimulus;transport	cytoplasm;cytoskeleton;cytosol;extracellular;membrane;nucleus	protein binding;RNA binding;signal transducer activity	Pf00307, Pf00630	2316	ENSG00000196924.14	FLNA	X	Salmonella infection; Focal adhesion; Proteoglycans in cancer; MAPK signaling pathway	Platelet degranulation ; RHO GTPases activate PAKs; Cell-extracellular matrix interactions; GP1b-IX-V activation signalling	Androgen receptor signaling pathway; Prolactin Signaling Pathway; Focal Adhesion; Hypothesized Pathways in Pathogenesis of Cardiovascular Disease; MAPK Signaling Pathway; IL-4 Signaling Pathway	22	6	394644	315373	294019	194240	54160.8	35351.4	14262	10772.9	13548.7	3835.4	High	High	High	High	High	High	High	High	High	High	1
P21333-2	Isoform 2 of Filamin-A OS=Homo sapiens OX=9606 GN=FLNA	0	761.41	53	104	1008	98	2639	279.8	6.05	3424.13	104	cell organization and biogenesis;cellular component movement;metabolic process;regulation of biological process;response to stimulus;transport	cytoplasm;cytoskeleton;cytosol;extracellular;membrane;nucleus	protein binding;RNA binding;signal transducer activity	Pf00307, Pf00630	2316	ENSG00000196924.14	FLNA	X			Androgen receptor signaling pathway; Prolactin Signaling Pathway; Focal Adhesion; Hypothesized Pathways in Pathogenesis of Cardiovascular Disease; MAPK Signaling Pathway; IL-4 Signaling Pathway	6	0	394644	315373	294019	194240	54160.8	35351.4	14262	10772.9	13548.7	3835.4	High	High	High	High	High	High	High	High	High	High	1
P35579	Myosin-9 OS=Homo sapiens OX=9606 GN=MYH9 PE=1 SV=4	0	592.027	48	88	874	72	1960	226.4	5.6	2809.86	88	cell differentiation;cell organization and biogenesis;cellular component movement;metabolic process;regulation of biological process;response to stimulus;transport	cytoplasm;cytoskeleton;cytosol;extracellular;membrane;nucleus	catalytic activity;motor activity;nucleotide binding;protein binding;RNA binding;transporter activity	Pf00063, Pf01442, Pf01496, Pf01576, Pf01765, Pf02736, Pf03962, Pf04111, Pf04156, Pf05911, Pf06637, Pf07888, Pf09731, Pf11068, Pf11559, Pf12128, Pf13094	4627	ENSG00000100345.20	MYH9	22	Tight junction; Salmonella infection; Regulation of actin cytoskeleton	RHO GTPases activate PAKs; EPHA-mediated growth cone collapse; RHO GTPases Activate ROCKs; Sema4D induced cell migration and growth-cone collapse; Regulation of actin dynamics for phagocytic cup formation; RHO GTPases activate CIT; RHO GTPases activate PKNs	Primary Focal Segmental Glomerulosclerosis FSGS; VEGFA-VEGFR2 Signaling Pathway	23	15	235518	179196	167962	93298.3	30706.1	24850.3	8823.1	5169.7	6846.4	2836.7	High	High	High	High	High	High	High	High	High	High	1
O75369-8	Isoform 8 of Filamin-B OS=Homo sapiens OX=9606 GN=FLNB	0	491.852	39	82	715	76	2633	281.5	5.71	2195.13	82	cell organization and biogenesis;regulation of biological process;response to stimulus	cytoplasm;cytoskeleton;cytosol;membrane;nucleus	protein binding;RNA binding	Pf00307, Pf00630	2317	ENSG00000136068.14	FLNB	3			VEGFA-VEGFR2 Signaling Pathway	1	0	124290	95514.5	99617.4	77831	50375.6	21737.1	7019.9	5030.5	5921.9	2003.1	High	High	High	High	High	High	High	High	High	High	1
O75369	Filamin-B OS=Homo sapiens OX=9606 GN=FLNB PE=1 SV=2	0	486.34	39	80	698	74	2602	278	5.73	2151.15	80	cell differentiation;cell organization and biogenesis;development;regulation of biological process;response to stimulus	cytoplasm;cytoskeleton;cytosol;membrane;nucleus	protein binding;RNA binding	Pf00307, Pf00630	2317	ENSG00000136068.14	FLNB	3	MAPK signaling pathway; Proteoglycans in cancer; Salmonella infection; Focal adhesion	ISG15 antiviral mechanism	VEGFA-VEGFR2 Signaling Pathway	10	0	123298	94761.1	98872.9	77218.1	49982.1	21528.1	6938.4	4956.9	5833.3	1964.6	High	High	High	High	High	High	High	High	High	High	1
O75369-2	Isoform 2 of Filamin-B OS=Homo sapiens OX=9606 GN=FLNB	0	486.34	39	80	698	74	2578	275.5	5.78	2151.15	80	cell organization and biogenesis;regulation of biological process;response to stimulus	cytoplasm;cytoskeleton;cytosol;membrane;nucleus	protein binding;RNA binding	Pf00307, Pf00630	2317	ENSG00000136068.14	FLNB	3			VEGFA-VEGFR2 Signaling Pathway	1	0	123298	94761.1	98872.9	77218.1	49982.1	21528.1	6938.4	4956.9	5833.3	1964.6	High	High	High	High	High	High	High	High	High	High	1
O75369-9	Isoform 9 of Filamin-B OS=Homo sapiens OX=9606 GN=FLNB	0	486.34	39	80	698	74	2591	276.8	5.71	2151.15	80	cell organization and biogenesis;regulation of biological process;response to stimulus	cytoplasm;cytoskeleton;cytosol;membrane;nucleus	protein binding;RNA binding	Pf00307, Pf00630	2317	ENSG00000136068.14	FLNB	3			VEGFA-VEGFR2 Signaling Pathway	1	0	123298	94761.1	98872.9	77218.1	49982.1	21528.1	6938.4	4956.9	5833.3	1964.6	High	High	High	High	High	High	High	High	High	High	1
O75369-6	Isoform 6 of Filamin-B OS=Homo sapiens OX=9606 GN=FLNB	0	476.717	39	79	689	73	2537	271.2	5.72	2113.48	79	cell organization and biogenesis;regulation of biological process;response to stimulus	cytoplasm;cytoskeleton;cytosol;membrane;nucleus	protein binding;RNA binding	Pf00307, Pf00630	2317		FLNB	3			VEGFA-VEGFR2 Signaling Pathway	1	0	121871	93609.2	97577.5	76362.5	49401.6	21290.6	6862.2	4919.3	5780.1	1957	High	High	High	High	High	High	High	High	High	High	1
O75369-3	Isoform 3 of Filamin-B OS=Homo sapiens OX=9606 GN=FLNB	0	476.717	39	79	689	73	2561	273.7	5.67	2113.48	79	cell organization and biogenesis;regulation of biological process;response to stimulus	cytoplasm;cytoskeleton;cytosol;membrane;nucleus	protein binding;RNA binding	Pf00307, Pf00630	2317		FLNB	3			VEGFA-VEGFR2 Signaling Pathway	1	0	121871	93609.2	97577.5	76362.5	49401.6	21290.6	6862.2	4919.3	5780.1	1957	High	High	High	High	High	High	High	High	High	High	1
Q9Y490	Talin-1 OS=Homo sapiens OX=9606 GN=TLN1 PE=1 SV=3	0	456.679	43	83	619	83	2541	269.6	6.07	1955.4	83	cell organization and biogenesis;cellular component movement;regulation of biological process;response to stimulus;transport	cell surface;cytoplasm;cytoskeleton;cytosol;extracellular;membrane	protein binding;structural molecule activity	Pf00373, Pf01608, Pf02174, Pf08913, Pf09141, Pf09379	7094	ENSG00000137076.20	TLN1	9	HTLV-I infection; Focal adhesion; Rap1 signaling pathway; Platelet activation	SEMA3A-Plexin repulsion signaling by inhibiting Integrin adhesion; Signaling by BRAF and RAF fusions; MAP2K and MAPK activation; Smooth Muscle Contraction; XBP1(S) activates chaperone genes; GRB2:SOS provides linkage to MAPK signaling for Integrins ; Signaling by RAS mutants; Signaling by high-kinase activity BRAF mutants; Signaling by moderate kinase activity BRAF mutants; p130Cas linkage to MAP…	Integrin-mediated Cell Adhesion; Primary Focal Segmental Glomerulosclerosis FSGS; Focal Adhesion	43	0	77851.9	59055.9	59016.6	40738.1	7442.6	5826.2	2945.3	2166.7	2813.7	1009.9	High	High	High	High	High	High	High	High	High	High	1	Met-loss [N-Term]
O75369-7	Isoform 7 of Filamin-B OS=Homo sapiens OX=9606 GN=FLNB	0	450.306	39	73	609	72	2422	257.4	5.64	1897.78	73	cell organization and biogenesis;regulation of biological process;response to stimulus	cytoplasm;cytoskeleton;cytosol;membrane;nucleus	protein binding;RNA binding	Pf00307, Pf00630	2317		FLNB	3			VEGFA-VEGFR2 Signaling Pathway	1	0	121978	93804.9	97800.9	76385.8	49441.1	21275.1	6872	4907.9	5780.1	1951.9	High	High	High	High	High	High	High	High	High	High	1
O75369-4	Isoform 4 of Filamin-B OS=Homo sapiens OX=9606 GN=FLNB	0	403.089	37	65	572	60	2150	230.6	5.54	1792.25	65	cell organization and biogenesis;regulation of biological process;response to stimulus	cytoplasm;cytoskeleton;cytosol;membrane;nucleus	protein binding;RNA binding	Pf00307, Pf00630	2317		FLNB	3			VEGFA-VEGFR2 Signaling Pathway	1	0	106217	81281.7	84845.7	66427.9	42887.4	18492.4	5955.2	4308.1	5052.4	1701.3	High	High	High	High	High	High	High	High	High	High	1
O75369-5	Isoform 5 of Filamin-B OS=Homo sapiens OX=9606 GN=FLNB	0	403.089	37	65	572	60	2146	230.1	5.54	1792.25	65	cell organization and biogenesis;regulation of biological process;response to stimulus	cytoplasm;cytoskeleton;cytosol;membrane;nucleus	protein binding;RNA binding	Pf00307, Pf00630	2317		FLNB	3			VEGFA-VEGFR2 Signaling Pathway	1	0	106217	81281.7	84845.7	66427.9	42887.4	18492.4	5955.2	4308.1	5052.4	1701.3	High	High	High	High	High	High	High	High	High	High	1
P35579-2	Isoform 2 of Myosin-9 OS=Homo sapiens OX=9606 GN=MYH9	0	393.697	45	59	615	44	1382	159.8	5.97	1904.9	59	cell differentiation;cell organization and biogenesis;cellular component movement;metabolic process;regulation of biological process;response to stimulus;transport	cytoplasm;cytoskeleton;cytosol;extracellular;membrane;nucleus	catalytic activity;motor activity;nucleotide binding;protein binding;RNA binding;structural molecule activity;transporter activity	Pf00038, Pf00063, Pf01442, Pf01496, Pf01576, Pf02463, Pf04111, Pf04156, Pf05266, Pf05622, Pf05911, Pf06637, Pf07888, Pf09726, Pf09731, Pf11068, Pf11559, Pf12128, Pf13094, Pf13166	4627		MYH9	22			VEGFA-VEGFR2 Signaling Pathway	1	0	162444	123810	115055	64133.4	21166.4	17185.6	6304.6	3739.6	4736.8	2013.5	High	High	High	High	High	High	High	High	High	High	1
O43707	Alpha-actinin-4 OS=Homo sapiens OX=9606 GN=ACTN4 PE=1 SV=2	0	383.169	63	49	712	34	911	104.8	5.44	2260.75	49	cell organization and biogenesis;cellular component movement;regulation of biological process;response to stimulus;transport	cytoplasm;cytoskeleton;cytosol;extracellular;nucleus;organelle lumen	DNA binding;metal ion binding;protein binding;RNA binding	Pf00307, Pf00435, Pf08726, Pf11971, Pf13499	81	ENSG00000282844.1; ENSG00000130402.11	ACTN4	19; CHR_HG26_PATCH	Adherens junction; Arrhythmogenic right ventricular cardiomyopathy (ARVC); Leukocyte transendothelial migration; Focal adhesion; Amoebiasis; Regulation of actin cytoskeleton; Tight junction; Viral carcinogenesis; Systemic lupus erythematosus	Platelet degranulation ; Nephrin family interactions	Arrhythmogenic Right Ventricular Cardiomyopathy; Primary Focal Segmental Glomerulosclerosis FSGS; Striated Muscle Contraction	18	14	145664	81384.3	118785	110420	98236.7	101036	102275	73369.9	5991.2	1071.9	High	High	High	High	High	High	High	High	High	High	1
Q13813	Spectrin alpha chain, non-erythrocytic 1 OS=Homo sapiens OX=9606 GN=SPTAN1 PE=1 SV=3	0	366.509	33	70	502	70	2472	284.4	5.35	1587.77	70	cell organization and biogenesis;cellular component movement;metabolic process;regulation of biological process;response to stimulus;transport	cytoplasm;cytoskeleton;cytosol;extracellular;membrane;organelle lumen	metal ion binding;protein binding;structural molecule activity	Pf00018, Pf00036, Pf00435, Pf07653, Pf08239, Pf08726, Pf13405, Pf13499, Pf14604	6709	ENSG00000197694.15	SPTAN1	9	Tight junction; Apoptosis	Interaction between L1 and Ankyrins; Caspase-mediated cleavage of cytoskeletal proteins; NCAM signaling for neurite out-growth; Nephrin family interactions; Neutrophil degranulation; COPI-mediated anterograde transport; RAF/MAP kinase cascade; Interleukin-20 family signaling	Fas Ligand (FasL) pathway and Stress induction of Heat Shock Proteins (HSP) regulation	33	0	23451	10022.5	20238	19442.4	14362.5	14414.8	6985.2	2479.1	1822.4	707	High	High	High	High	High	High	High	High	High	High	1
Q13813-3	Isoform 3 of Spectrin alpha chain, non-erythrocytic 1 OS=Homo sapiens OX=9606 GN=SPTAN1	0	363.533	33	69	492	69	2452	282.1	5.34	1564.33	69	cell organization and biogenesis;cellular component movement;metabolic process;regulation of biological process;response to stimulus;transport	cytoskeleton;cytosol;extracellular;membrane;organelle lumen	metal ion binding;protein binding;structural molecule activity	Pf00018, Pf00036, Pf00435, Pf07653, Pf08239, Pf08726, Pf13405, Pf13499, Pf14604	6709	ENSG00000197694.15	SPTAN1	9			Fas Ligand (FasL) pathway and Stress induction of Heat Shock Proteins (HSP) regulation	1	0	23305.9	9946.7	20107.3	19318.1	14260.7	14307.7	6934.6	2460.8	1810.1	704	High	High	High	High	High	High	High	High	High	High	1
Q13813-2	Isoform 2 of Spectrin alpha chain, non-erythrocytic 1 OS=Homo sapiens OX=9606 GN=SPTAN1	0	355.733	32	69	494	69	2477	284.9	5.35	1570.61	69	cell organization and biogenesis;cellular component movement;metabolic process;regulation of biological process;response to stimulus;transport	cytoskeleton;cytosol;extracellular;membrane;organelle lumen	metal ion binding;protein binding;structural molecule activity	Pf00018, Pf00036, Pf00435, Pf07653, Pf08239, Pf08726, Pf13405, Pf13499, Pf14604	6709	ENSG00000197694.15	SPTAN1	9			Fas Ligand (FasL) pathway and Stress induction of Heat Shock Proteins (HSP) regulation	1	0	22863	9768.3	19734	18939.5	13980.5	14030	6782.1	2410	1772.6	685.3	High	High	High	High	High	High	High	High	High	High	1
P55072	Transitional endoplasmic reticulum ATPase OS=Homo sapiens OX=9606 GN=VCP PE=1 SV=4	0	328.946	61	41	473	41	806	89.3	5.26	1540.8	41	cell communication;cell organization and biogenesis;metabolic process;regulation of biological process;response to stimulus;transport	cytoplasm;cytosol;endoplasmic reticulum;extracellular;membrane;nucleus;organelle lumen;proteasome	catalytic activity;enzyme regulator activity;nucleotide binding;protein binding;RNA binding	Pf00004, Pf00910, Pf01057, Pf01078, Pf02359, Pf02933, Pf05496, Pf05673, Pf06068, Pf07724, Pf07726, Pf07728, Pf09336, Pf13191, Pf13207, Pf13401	7415	ENSG00000165280.15	VCP	9	Legionellosis; Protein processing in endoplasmic reticulum	Protein methylation; Translesion Synthesis by POLH; N-glycan trimming in the ER and Calnexin/Calreticulin cycle; Josephin domain DUBs; Ovarian tumor domain proteases; ABC-family proteins mediated transport; HSF1 activation; Hh mutants that don't undergo autocatalytic processing are degraded by ERAD; E3 ubiquitin ligases ubiquitinate target proteins; Neutrophil degranulation; Defective CFTR causes…		35	0	80305.7	65784.3	63546.1	53421.2	50931.3	46937.2	46420.9	35342.3	28596.6	6390.5	High	High	High	High	High	High	High	High	High	High	1
Q14204	Cytoplasmic dynein 1 heavy chain 1 OS=Homo sapiens OX=9606 GN=DYNC1H1 PE=1 SV=5	0	313.331	18	73	440	73	4646	532.1	6.4	1194.74	73	cell division;cell organization and biogenesis;cellular component movement;regulation of biological process;transport	cytoplasm;cytoskeleton;cytosol;extracellular;membrane;organelle lumen	catalytic activity;motor activity;nucleotide binding;protein binding;RNA binding	Pf00769, Pf03028, Pf03915, Pf04156, Pf07246, Pf07728, Pf08385, Pf08393, Pf12774, Pf12775, Pf12777, Pf12780, Pf12781, Pf13173, Pf13207, Pf13401	1778	ENSG00000197102.10	DYNC1H1	14	Salmonella infection; Vasopressin-regulated water reabsorption; Phagosome	COPI-independent Golgi-to-ER retrograde traffic; Regulation of PLK1 Activity at G2/M Transition; AURKA Activation by TPX2; Anchoring of the basal body to the plasma membrane; Recruitment of NuMA to mitotic centrosomes; Recruitment of mitotic centrosome proteins and complexes; Loss of Nlp from mitotic centrosomes; Amplification of signal from unattached kinetochores via a MAD2 inhibitory signal; N…		50	0	27997.1	16193	15953.4	8273.7	2082.4	2390.3	1063.4	756.2	992.8	293	High	High	High	High	High	High	High	High	High	High	1
Q01082	Spectrin beta chain, non-erythrocytic 1 OS=Homo sapiens OX=9606 GN=SPTBN1 PE=1 SV=2	0	305.116	30	57	369	57	2364	274.4	5.57	1084.95	57	cell organization and biogenesis;cellular component movement;metabolic process;regulation of biological process;response to stimulus;transport	cytoplasm;cytoskeleton;cytosol;membrane;nucleus	protein binding;RNA binding;structural molecule activity	Pf00169, Pf00307, Pf00435, Pf11971, Pf12128, Pf15410	6711	ENSG00000115306.15	SPTBN1	2		Nephrin family interactions; Interaction between L1 and Ankyrins; COPI-mediated anterograde transport; RAF/MAP kinase cascade; NCAM signaling for neurite out-growth; Interleukin-20 family signaling	TGF-beta Signaling Pathway; Sudden Infant Death Syndrome (SIDS) Susceptibility Pathways	25	0	15830.1	6018.9	13518.5	13083.2	8680.9	9663.1	4179.3	778.5	1152.8	473.9	High	High	High	High	High	High	High	High	High	High	1
P49327	Fatty acid synthase OS=Homo sapiens OX=9606 GN=FASN PE=1 SV=3	0	299.871	26	55	389	54	2511	273.3	6.44	1163.36	55	cell differentiation;metabolic process;regulation of biological process;response to stimulus	cytoplasm;cytosol;Golgi;membrane;mitochondrion	catalytic activity;nucleotide binding;protein binding;RNA binding	Pf00106, Pf00107, Pf00108, Pf00109, Pf00698, Pf00975, Pf02801, Pf08242, Pf08659, Pf13602, Pf14765	2194	ENSG00000169710.8	FASN	17	AMPK signaling pathway; Insulin signaling pathway; Metabolic pathways; Fatty acid biosynthesis; Fatty acid metabolism	ChREBP activates metabolic gene expression; Fatty acyl-CoA biosynthesis; Vitamin B5 (pantothenate) metabolism; Activation of gene expression by SREBF (SREBP)	AMP-activated Protein Kinase (AMPK) Signaling; Sterol Regulatory Element-Binding Proteins (SREBP) signalling; SREBF and miR33 in cholesterol and lipid homeostasis; Liver X Receptor Pathway; Fatty Acid Biosynthesis; Angiopoietin Like Protein 8 Regulatory Pathway	23	1	39579.1	30706.7	29603.3	21629.6	9241.1	2812	1156	957.7	1211.4	170.9	High	High	High	High	High	High	High	High	High	High	1
P31327	Carbamoyl-phosphate synthase [ammonia], mitochondrial OS=Homo sapiens OX=9606 GN=CPS1 PE=1 SV=2	0	298.758	37	48	419	45	1500	164.8	6.74	1209	48	cell differentiation;metabolic process;response to stimulus	cytoplasm;membrane;mitochondrion;nucleus;organelle lumen	catalytic activity;metal ion binding;nucleotide binding;protein binding	Pf00117, Pf00289, Pf00988, Pf02142, Pf02222, Pf02786, Pf02787, Pf07478, Pf13535, Pf15632	1373	ENSG00000021826.14	CPS1	2	Metabolic pathways; Alanine, aspartate and glutamate metabolism; Nitrogen metabolism; Carbon metabolism; Biosynthesis of amino acids; Arginine biosynthesis	Urea cycle	Amino Acid metabolism; Urea cycle and metabolism of amino groups	12	2	36009.4	33085.4	32922	30017.8	34115.5	24901.3	3130.3	527.8	2520.3	506	High	High	High	High	High	High	High	High	High	High	1
P31327-3	Isoform 3 of Carbamoyl-phosphate synthase [ammonia], mitochondrial OS=Homo sapiens OX=9606 GN=CPS1	0	298.758	37	48	419	45	1506	165.5	6.79	1209	48	cell differentiation;metabolic process;response to stimulus	membrane;organelle lumen	catalytic activity;metal ion binding;nucleotide binding;protein binding	Pf00117, Pf00289, Pf00988, Pf02142, Pf02222, Pf02786, Pf02787, Pf07478, Pf13535, Pf15632	1373	ENSG00000021826.14	CPS1	2			Amino Acid metabolism; Urea cycle and metabolism of amino groups	2	0	36009.4	33085.4	32922	30017.8	34115.5	24901.3	3130.3	527.8	2520.3	506	High	High	High	High	High	High	High	High	High	High	1
P46940	Ras GTPase-activating-like protein IQGAP1 OS=Homo sapiens OX=9606 GN=IQGAP1 PE=1 SV=1	0	295.436	36	48	434	46	1657	189.1	6.48	1415.92	48	cell growth;regulation of biological process;response to stimulus;transport	cytoplasm;cytoskeleton;cytosol;membrane;nucleus	enzyme regulator activity;metal ion binding;protein binding	Pf00307, Pf00397, Pf00616, Pf03836, Pf11016	8826	ENSG00000140575.12	IQGAP1	15	Proteoglycans in cancer; Regulation of actin cytoskeleton; Adherens junction	Signaling by BRAF and RAF fusions; MAP2K and MAPK activation; RHO GTPases activate IQGAPs; Glucagon-like Peptide-1 (GLP1) regulates insulin secretion; Signaling by RAS mutants; Signaling by high-kinase activity BRAF mutants; Signaling by moderate kinase activity BRAF mutants; Nephrin family interactions; Paradoxical activation of RAF signaling by kinase inactive BRAF; Neutrophil degranulation; In…	VEGFA-VEGFR2 Signaling Pathway; EGF/EGFR Signaling Pathway; Regulation of Actin Cytoskeleton; G13 Signaling Pathway	35	2	74709.5	35743.7	51834.5	35289.3	6098	4664.6	2073.9	1467.5	2306.7	601.5	High	High	High	High	High	High	High	High	High	High	1
P12814	Alpha-actinin-1 OS=Homo sapiens OX=9606 GN=ACTN1 PE=1 SV=2	0	289.75	48	39	496	24	892	103	5.41	1511.84	39	cell differentiation;cell organization and biogenesis;regulation of biological process;transport	cytoplasm;cytoskeleton;cytosol;extracellular;membrane;organelle lumen	metal ion binding;protein binding;RNA binding	Pf00036, Pf00307, Pf00435, Pf08726, Pf11971, Pf13405, Pf13499	87	ENSG00000072110.13	ACTN1	14	Tight junction; Viral carcinogenesis; Systemic lupus erythematosus; Adherens junction; Arrhythmogenic right ventricular cardiomyopathy (ARVC); Regulation of actin cytoskeleton; Leukocyte transendothelial migration; Focal adhesion; Amoebiasis	Platelet degranulation ; Nephrin family interactions; Regulation of cytoskeletal remodeling and cell spreading by IPP complex components; Syndecan interactions	Arrhythmogenic Right Ventricular Cardiomyopathy; Focal Adhesion; Regulation of Actin Cytoskeleton	24	0	27916.4	16772.3	24725.6	22094.4	20718.3	20334.4	19222.2	12551.8	1355.7	323.7	High	High	High	High	High	High	High	High	High	High	1
P12814-3	Isoform 3 of Alpha-actinin-1 OS=Homo sapiens OX=9606 GN=ACTN1	0	289.75	47	39	496	24	914	105.5	5.41	1511.84	39	cell differentiation;cell organization and biogenesis;regulation of biological process;transport	cytoplasm;cytosol;extracellular;membrane;organelle lumen	metal ion binding;protein binding;RNA binding	Pf00036, Pf00307, Pf00435, Pf08726, Pf11971, Pf13405, Pf13833	87	ENSG00000072110.13	ACTN1	14			Arrhythmogenic Right Ventricular Cardiomyopathy; Focal Adhesion; Regulation of Actin Cytoskeleton	3	0	27916.4	16772.3	24725.6	22094.4	20718.3	20334.4	19222.2	12551.8	1355.7	323.7	High	High	High	High	High	High	High	High	High	High	1
O43707-2	Isoform ACTN4ISO of Alpha-actinin-4 OS=Homo sapiens OX=9606 GN=ACTN4	0	287.534	67	38	565	26	692	79.9	5.17	1806.93	38	cell organization and biogenesis;cellular component movement;regulation of biological process;response to stimulus;transport	cytoplasm;cytoskeleton;cytosol;extracellular;nucleus;organelle lumen	DNA binding;metal ion binding;protein binding;RNA binding	Pf00435, Pf08726, Pf13499	81	ENSG00000282844.1; ENSG00000130402.11	ACTN4	19; CHR_HG26_PATCH			Arrhythmogenic Right Ventricular Cardiomyopathy; Primary Focal Segmental Glomerulosclerosis FSGS; Striated Muscle Contraction	3	0	111861	62740.4	90902.9	85070.6	75890	78352.2	79115.9	57362.7	4605.7	722.7	High	High	High	High	High	High	High	High	High	High	1
P18206	Vinculin OS=Homo sapiens OX=9606 GN=VCL PE=1 SV=4	0	287.351	50	52	525	52	1134	123.7	5.66	1527.68	52	cell growth;cell organization and biogenesis;cellular component movement;regulation of biological process;transport	cytoplasm;cytoskeleton;cytosol;extracellular;membrane;organelle lumen	protein binding;structural molecule activity	Pf01044	7414	ENSG00000035403.17	VCL	10	Adherens junction; Leukocyte transendothelial migration; Focal adhesion; Bacterial invasion of epithelial cells; Shigellosis; Regulation of actin cytoskeleton; Amoebiasis	Signaling by BRAF and RAF fusions; MAP2K and MAPK activation; Smooth Muscle Contraction; Signaling by RAS mutants; Signaling by high-kinase activity BRAF mutants; Signaling by moderate kinase activity BRAF mutants; Platelet degranulation ; Paradoxical activation of RAF signaling by kinase inactive BRAF; Neutrophil degranulation; Interleukin-20 family signaling	Integrin-mediated Cell Adhesion; Primary Focal Segmental Glomerulosclerosis FSGS; Focal Adhesion; VEGFA-VEGFR2 Signaling Pathway; Regulation of Actin Cytoskeleton	37	0	83272.9	66760	64129.1	54878.4	52489.6	46350.5	42410.3	32919.3	19852.9	2700.7	High	High	High	High	High	High	High	High	High	High	1
P18206-2	Isoform 1 of Vinculin OS=Homo sapiens OX=9606 GN=VCL	0	287.351	53	52	525	52	1066	116.6	6.09	1527.68	52	cell growth;cell organization and biogenesis;cellular component movement;regulation of biological process;transport	cytoskeleton;cytosol;extracellular;membrane;organelle lumen	protein binding;structural molecule activity	Pf01044	7414	ENSG00000035403.17	VCL	10			Integrin-mediated Cell Adhesion; Primary Focal Segmental Glomerulosclerosis FSGS; Focal Adhesion; VEGFA-VEGFR2 Signaling Pathway; Regulation of Actin Cytoskeleton	5	0	83272.9	66760	64129.1	54878.4	52489.6	46350.5	42410.3	32919.3	19852.9	2700.7	High	High	High	High	High	High	High	High	High	High	1
P12814-2	Isoform 2 of Alpha-actinin-1 OS=Homo sapiens OX=9606 GN=ACTN1	0	280.006	47	38	486	23	887	102.6	5.5	1466.11	38	cell differentiation;cell organization and biogenesis;regulation of biological process;transport	cytoplasm;cytosol;extracellular;membrane;organelle lumen	metal ion binding;protein binding;RNA binding	Pf00307, Pf00435, Pf08726, Pf11971, Pf13499, Pf13833	87	ENSG00000072110.13	ACTN1	14			Arrhythmogenic Right Ventricular Cardiomyopathy; Focal Adhesion; Regulation of Actin Cytoskeleton	3	0	23710.7	14174.5	21169	18627.9	17552	17136.6	16088.2	10400.6	1120.1	299.2	High	High	High	High	High	High	High	High	High	High	1
P08238	Heat shock protein HSP 90-beta OS=Homo sapiens OX=9606 GN=HSP90AB1 PE=1 SV=4	0	278.094	50	32	428	16	724	83.2	5.03	1372.69	32	cell organization and biogenesis;metabolic process;regulation of biological process;response to stimulus;transport	cell surface;cytoplasm;cytosol;extracellular;membrane;mitochondrion;nucleus;organelle lumen	enzyme regulator activity;nucleotide binding;protein binding;RNA binding	Pf00183, Pf02518, Pf13589	3326	ENSG00000096384.19	HSP90AB1	6	Antigen processing and presentation; Protein processing in endoplasmic reticulum; Progesterone-mediated oocyte maturation; PI3K-Akt signaling pathway; Prostate cancer; NOD-like receptor signaling pathway; Estrogen signaling pathway; Pathways in cancer	Sema3A PAK dependent Axon repulsion; HSF1 activation; Attenuation phase; Neutrophil degranulation; Aryl hydrocarbon receptor signalling; Uptake and function of diphtheria toxin; Regulation of actin dynamics for phagocytic cup formation; The NLRP3 inflammasome; HSP90 chaperone cycle for steroid hormone receptors (SHR); The role of GTSE1 in G2/M progression after G2 checkpoint	NRF2 pathway; Focal Adhesion-PI3K-Akt-mTOR-signaling pathway	42	16	145832	114747	113606	73520.9	16361.8	11719	6367.4	3947.9	5367.4	1640.7	High	High	High	High	High	High	High	High	High	High	1
P12814-4	Isoform 4 of Alpha-actinin-1 OS=Homo sapiens OX=9606 GN=ACTN1	0	277.215	44	37	476	22	930	107.1	5.58	1444.02	37	cell differentiation;cell organization and biogenesis;regulation of biological process;transport	cytoplasm;cytosol;extracellular;membrane;organelle lumen	metal ion binding;protein binding;RNA binding	Pf00307, Pf00435, Pf08726, Pf11971, Pf13499, Pf13833	87	ENSG00000072110.13	ACTN1	14			Arrhythmogenic Right Ventricular Cardiomyopathy; Focal Adhesion; Regulation of Actin Cytoskeleton	3	0	23710.7	14174.5	21169	18627.9	17552	17136.6	16088.2	10400.6	1120.1	299.2	High	High	High	High	High	High	High	High	High	High	1
Q01082-2	Isoform Short of Spectrin beta chain, non-erythrocytic 1 OS=Homo sapiens OX=9606 GN=SPTBN1	0	272.719	29	52	336	52	2168	252.9	5.45	984.06	52	cell organization and biogenesis;cellular component movement;metabolic process;regulation of biological process;response to stimulus;transport	cytoplasm;cytoskeleton;cytosol	protein binding;RNA binding;structural molecule activity	Pf00307, Pf00435, Pf11971, Pf12128	6711		SPTBN1	2			TGF-beta Signaling Pathway	1	0	14819	5611	12537.3	12215.5	8109.5	9002.4	3925.1	740.1	1087.9	451	High	High	High	High	High	High	High	High	High	High	1
Q01082-3	Isoform 2 of Spectrin beta chain, non-erythrocytic 1 OS=Homo sapiens OX=9606 GN=SPTBN1	0	267.444	29	51	330	51	2155	251.2	5.53	967.4	51	cell organization and biogenesis;cellular component movement;metabolic process;regulation of biological process;response to stimulus;transport	cytoplasm;cytoskeleton;cytosol	protein binding;RNA binding;structural molecule activity	Pf00307, Pf00435, Pf11971, Pf12128	6711	ENSG00000115306.15	SPTBN1	2			TGF-beta Signaling Pathway; Sudden Infant Death Syndrome (SIDS) Susceptibility Pathways	2	0	14819	5611	12537.3	12215.5	8109.5	9002.4	3925.1	740.1	1087.9	451	High	High	High	High	High	High	High	High	High	High	1
P78527	DNA-dependent protein kinase catalytic subunit OS=Homo sapiens OX=9606 GN=PRKDC PE=1 SV=3	0	257.46	15	55	350	55	4128	468.8	7.12	980.51	55	cell death;cell differentiation;cell organization and biogenesis;cell proliferation;defense response;metabolic process;regulation of biological process;response to stimulus	cytosol;membrane;nucleus	catalytic activity;DNA binding;nucleotide binding;protein binding;RNA binding	Pf00454, Pf02259, Pf02260, Pf08163	5591	ENSG00000253729.7	PRKDC	8	Cell cycle; Non-homologous end-joining	Nonhomologous End-Joining (NHEJ); E3 ubiquitin ligases ubiquitinate target proteins; IRF3-mediated induction of type I IFN	miRNA Regulation of DNA Damage Response; Cell Cycle; Retinoblastoma (RB) in Cancer; Fas Ligand (FasL) pathway and Stress induction of Heat Shock Proteins (HSP) regulation; Pathways Affected in Adenoid Cystic Carcinoma; ATM Signaling Network in Development and Disease; Non-homologous end joining; DNA Damage Response	22	0	23714.6	6986.8	12767.3	7083.7	893.4	1754	801.3	618.2	849.5	223.3	High	High	High	High	High	High	High	High	High	High	1
P78527-2	Isoform 2 of DNA-dependent protein kinase catalytic subunit OS=Homo sapiens OX=9606 GN=PRKDC	0	257.46	16	55	350	55	4097	465.2	7.17	980.51	55	cell death;cell differentiation;cell organization and biogenesis;cell proliferation;defense response;metabolic process;regulation of biological process;response to stimulus	cytosol;membrane;nucleus	catalytic activity;DNA binding;nucleotide binding;protein binding;RNA binding	Pf00454, Pf02259, Pf02260, Pf08163	5591	ENSG00000253729.7	PRKDC	8			miRNA Regulation of DNA Damage Response; Cell Cycle; Retinoblastoma (RB) in Cancer; Fas Ligand (FasL) pathway and Stress induction of Heat Shock Proteins (HSP) regulation; Pathways Affected in Adenoid Cystic Carcinoma; ATM Signaling Network in Development and Disease; Non-homologous end joining; DNA Damage Response	8	0	23714.6	6986.8	12767.3	7083.7	893.4	1754	801.3	618.2	849.5	223.3	High	High	High	High	High	High	High	High	High	High	1
P07900-2	Isoform 2 of Heat shock protein HSP 90-alpha OS=Homo sapiens OX=9606 GN=HSP90AA1	0	256.877	40	30	398	18	854	98.1	5.16	1266.08	30	cell organization and biogenesis;metabolic process;regulation of biological process;response to stimulus;transport	cytoplasm;cytosol;extracellular;membrane;nucleus;organelle lumen	catalytic activity;enzyme regulator activity;nucleotide binding;protein binding;RNA binding	Pf00183, Pf02518, Pf13589	3320	ENSG00000080824.18	HSP90AA1	14			Nucleotide-binding Oligomerization Domain (NOD) pathway; TNF alpha Signaling Pathway; Corticotropin-releasing hormone signaling pathway; Aryl Hydrocarbon Receptor; EBV LMP1 signaling; Aryl Hydrocarbon Receptor Pathway; Constitutive Androstane Receptor Pathway; NRF2 pathway; VEGFA-VEGFR2 Signaling Pathway; Focal Adhesion-PI3K-Akt-mTOR-signaling pathway	10	0	58876.3	46403.3	45117.1	28311.5	6618.5	4950	2705.7	1711.7	2206.4	694	High	High	High	High	High	High	High	High	High	High	1
P07900	Heat shock protein HSP 90-alpha OS=Homo sapiens OX=9606 GN=HSP90AA1 PE=1 SV=5	0	256.877	46	30	398	18	732	84.6	5.02	1266.08	30	cell organization and biogenesis;metabolic process;regulation of biological process;response to stimulus;transport	cytoplasm;cytosol;extracellular;membrane;nucleus;organelle lumen	catalytic activity;enzyme regulator activity;nucleotide binding;protein binding;RNA binding	Pf00183, Pf02518, Pf13589	3320	ENSG00000080824.18	HSP90AA1	14	PI3K-Akt signaling pathway; Prostate cancer; NOD-like receptor signaling pathway; Estrogen signaling pathway; Pathways in cancer; Antigen processing and presentation; Protein processing in endoplasmic reticulum; Progesterone-mediated oocyte maturation	Sema3A PAK dependent Axon repulsion; Regulation of PLK1 Activity at G2/M Transition; Recruitment of NuMA to mitotic centrosomes; Loss of Nlp from mitotic centrosomes; Scavenging by Class F Receptors; Neutrophil degranulation; Uptake and function of diphtheria toxin; Regulation of actin dynamics for phagocytic cup formation; The role of GTSE1 in G2/M progression after G2 checkpoint; HSP90 chaperon…	Nucleotide-binding Oligomerization Domain (NOD) pathway; TNF alpha Signaling Pathway; Corticotropin-releasing hormone signaling pathway; Aryl Hydrocarbon Receptor; EBV LMP1 signaling; Aryl Hydrocarbon Receptor Pathway; Constitutive Androstane Receptor Pathway; NRF2 pathway; VEGFA-VEGFR2 Signaling Pathway; Focal Adhesion-PI3K-Akt-mTOR-signaling pathway	86	0	58876.3	46403.3	45117.1	28311.5	6618.5	4950	2705.7	1711.7	2206.4	694	High	High	High	High	High	High	High	High	High	High	1
P14618	Pyruvate kinase PKM OS=Homo sapiens OX=9606 GN=PKM PE=1 SV=4	0	248.632	56	26	485	3	531	57.9	7.84	1630.75	26	cell death;cell organization and biogenesis;metabolic process;response to stimulus;transport	cytoplasm;cytosol;extracellular;mitochondrion;nucleus;organelle lumen	catalytic activity;metal ion binding;nucleotide binding;protein binding;RNA binding	Pf00224, Pf02887	5315	ENSG00000067225.17	PKM	15	Viral carcinogenesis; Glycolysis / Gluconeogenesis; Pyruvate metabolism; Central carbon metabolism in cancer; Metabolic pathways; Glucagon signaling pathway; Purine metabolism; Biosynthesis of amino acids; Type II diabetes mellitus; Carbon metabolism	Glycolysis; Neutrophil degranulation	Photodynamic therapy-induced HIF-1 survival signaling; Amino Acid metabolism; Glycolysis and Gluconeogenesis	20	25	93050.6	72474	68805.9	55754.1	48741.5	41444	24659.2	1949	1970.1	458	High	High	High	High	High	High	High	High	High	High	1
P31327-2	Isoform 2 of Carbamoyl-phosphate synthase [ammonia], mitochondrial OS=Homo sapiens OX=9606 GN=CPS1	0	241.704	42	39	348	36	1049	116	5.96	940.71	39	cell differentiation;metabolic process;response to stimulus	membrane;organelle lumen	catalytic activity;metal ion binding;nucleotide binding;protein binding	Pf00289, Pf02142, Pf02222, Pf02786, Pf02787, Pf07478, Pf13535, Pf15632	1373	ENSG00000021826.14	CPS1	2			Amino Acid metabolism; Urea cycle and metabolism of amino groups	2	0	30845.5	28398.7	28041.1	25683.9	29226.1	21367.2	2627.1	435.5	2171.8	439.1	High	High	High	High	High	High	High	High	High	High	1
P14618-3	Isoform 3 of Pyruvate kinase PKM OS=Homo sapiens OX=9606 GN=PKM	0	235.042	52	23	440	3	516	56.2	8.44	1513.45	23	cell death;cell organization and biogenesis;metabolic process;response to stimulus;transport	cytoplasm;cytosol;extracellular;mitochondrion;nucleus;organelle lumen	catalytic activity;metal ion binding;nucleotide binding;protein binding;RNA binding	Pf00224, Pf02887	5315	ENSG00000067225.17	PKM	15			Photodynamic therapy-induced HIF-1 survival signaling; Amino Acid metabolism; Glycolysis and Gluconeogenesis	3	0	79422.5	61697.9	58873.1	47307.9	41124.2	34844.5	20950.9	1708.7	1701.4	390.6	High	High	High	High	High	High	High	High	High	High	1
P14625	Endoplasmin OS=Homo sapiens OX=9606 GN=HSP90B1 PE=1 SV=1	0	227.511	40	33	355	32	803	92.4	4.84	1123.85	33	cell organization and biogenesis;metabolic process;regulation of biological process;response to stimulus;transport	cytosol;endoplasmic reticulum;extracellular;membrane;nucleus;organelle lumen	metal ion binding;nucleotide binding;protein binding;RNA binding	Pf00183, Pf02518, Pf13589	7184	ENSG00000166598.14	HSP90B1	12	Protein processing in endoplasmic reticulum; Thyroid hormone synthesis; Pathways in cancer; PI3K-Akt signaling pathway; Estrogen signaling pathway; Prostate cancer	Post-translational protein phosphorylation; Regulation of Insulin-like Growth Factor (IGF) transport and uptake by Insulin-like Growth Factor Binding Proteins (IGFBPs); ATF6 (ATF6-alpha) activates chaperone genes; Interleukin-4 and 13 signaling; Trafficking and processing of endosomal TLR; Scavenging by Class A Receptors	Photodynamic therapy-induced unfolded protein response; Focal Adhesion-PI3K-Akt-mTOR-signaling pathway; Sudden Infant Death Syndrome (SIDS) Susceptibility Pathways	26	1	87145.9	71870.4	69687.4	55891.8	43382.5	35374.3	33038.9	27251.6	27038.1	17517.3	High	High	High	High	High	High	High	High	High	High	1
Q00610-2	Isoform 2 of Clathrin heavy chain 1 OS=Homo sapiens OX=9606 GN=CLTC	0	221.751	32	42	298	42	1639	187.8	5.69	926.52	42	cell differentiation;cell division;cell organization and biogenesis;cellular component movement;metabolic process;regulation of biological process;response to stimulus;transport	cytosol;endosome;membrane;vacuole	protein binding;RNA binding;structural molecule activity	Pf00637, Pf01394, Pf04053, Pf09268, Pf13838	1213	ENSG00000141367.11	CLTC	17			Synaptic Vesicle Pathway; VEGFA-VEGFR2 Signaling Pathway; Complement and Coagulation Cascades	3	0	33216.4	19718.6	26509.8	23617.9	16772.6	6775.1	1942.8	893.7	1867.1	527.2	High	High	High	High	High	High	High	High	High	High	1
Q00610	Clathrin heavy chain 1 OS=Homo sapiens OX=9606 GN=CLTC PE=1 SV=5	0	221.751	32	42	298	42	1675	191.5	5.69	926.52	42	cell differentiation;cell division;cell organization and biogenesis;cellular component movement;metabolic process;regulation of biological process;response to stimulus;transport	cytoplasm;cytoskeleton;cytosol;endosome;membrane;vacuole	protein binding;RNA binding;structural molecule activity	Pf00637, Pf01394, Pf04053, Pf09268, Pf13838	1213	ENSG00000141367.11	CLTC	17	Bacterial invasion of epithelial cells; Lysosome; Huntington's disease; Synaptic vesicle cycle; Endocrine and other factor-regulated calcium reabsorption; Endocytosis	Cargo recognition for clathrin-mediated endocytosis; Formation of annular gap junctions; Golgi Associated Vesicle Biogenesis; Recycling pathway of L1; LDL clearance; Lysosome Vesicle Biogenesis; EPH-ephrin mediated repulsion of cells; Entry of Influenza Virion into Host Cell via Endocytosis; Retrograde neurotrophin signalling; VLDLR internalisation and degradation; WNT5A-dependent internalization…	Synaptic Vesicle Pathway; VEGFA-VEGFR2 Signaling Pathway; Complement and Coagulation Cascades	50	0	33216.4	19718.6	26509.8	23617.9	16772.6	6775.1	1942.8	893.7	1867.1	527.2	High	High	High	High	High	High	High	High	High	High	1
P14618-2	Isoform M1 of Pyruvate kinase PKM OS=Homo sapiens OX=9606 GN=PKM	0	219.758	50	25	455	2	531	58	7.71	1505.31	25	cell death;cell organization and biogenesis;metabolic process;response to stimulus;transport	cytoplasm;cytosol;extracellular;mitochondrion;nucleus;organelle lumen	catalytic activity;metal ion binding;nucleotide binding;protein binding;RNA binding	Pf00224, Pf02887	5315	ENSG00000067225.17	PKM	15		Glycolysis	Photodynamic therapy-induced HIF-1 survival signaling; Amino Acid metabolism; Glycolysis and Gluconeogenesis	7	0	1708.1	1374.2	1228.3	1128.5	941	820.6	493.4	120.4	14.8	7.5	High	High	High	High	High	High	High	High	High	High	1
P34932	Heat shock 70 kDa protein 4 OS=Homo sapiens OX=9606 GN=HSPA4 PE=1 SV=4	0	219.652	55	38	273	37	840	94.3	5.19	839.41	38	cell organization and biogenesis;response to stimulus;transport	cytoplasm;cytosol	nucleotide binding;protein binding	Pf00012, Pf06723	3308	ENSG00000170606.14	HSPA4	5	Antigen processing and presentation	Regulation of HSF1-mediated heat shock response	Parkin-Ubiquitin Proteasomal System pathway	6	1	27845.7	23096.4	21703.4	18600.2	12319.4	2431.9	897.3	863.7	1143.8	310.4	High	High	High	High	High	High	High	High	High	High	1
P10809	60 kDa heat shock protein, mitochondrial OS=Homo sapiens OX=9606 GN=HSPD1 PE=1 SV=2	0	216.46	58	25	341	25	573	61	5.87	1196.77	25	cell organization and biogenesis;cell proliferation;metabolic process;regulation of biological process;response to stimulus;transport	cell surface;cytoplasm;cytosol;endosome;membrane;mitochondrion;organelle lumen	catalytic activity;DNA binding;nucleotide binding;protein binding;RNA binding	Pf00118	3329	ENSG00000144381.16	HSPD1	2	Legionellosis; Type I diabetes mellitus; Tuberculosis; RNA degradation	TFAP2A acts as a transcriptional repressor during retinoic acid induced cell differentiation; Mitochondrial protein import; Metabolism of proteins	Apoptosis-related network due to altered Notch3 in ovarian cancer; Sudden Infant Death Syndrome (SIDS) Susceptibility Pathways	13	0	58395.5	51489.3	50030.2	43804.1	53297.6	61258.5	56428.5	26223.4	8133.5	717	High	High	High	High	High	High	High	High	High	High	1
P11021	Endoplasmic reticulum chaperone BiP OS=Homo sapiens OX=9606 GN=HSPA5 PE=1 SV=2	0	210.18	54	31	383	28	654	72.3	5.16	1193.68	31	cell communication;cell death;cell differentiation;cell organization and biogenesis;metabolic process;regulation of biological process;response to stimulus;transport	cell surface;cytoplasm;endoplasmic reticulum;membrane;mitochondrion;nucleus;organelle lumen	catalytic activity;metal ion binding;nucleotide binding;protein binding	Pf00012, Pf01968, Pf06723	3309	ENSG00000044574.7	HSPA5	9	Protein processing in endoplasmic reticulum; Antigen processing and presentation; Protein export; Thyroid hormone synthesis; Prion diseases	Platelet degranulation ; PERK regulates gene expression; ATF6 (ATF6-alpha) activates chaperone genes; Antigen Presentation: Folding, assembly and peptide loading of class I MHC; Regulation of HSF1-mediated heat shock response; IRE1alpha activates chaperones	Parkin-Ubiquitin Proteasomal System pathway; Apoptosis-related network due to altered Notch3 in ovarian cancer; Photodynamic therapy-induced unfolded protein response; MAPK Signaling Pathway	27	3	77730.3	65916.8	61956.3	48098.2	37611.1	29721.8	26780	19813.8	18256.3	11350.2	High	High	High	High	High	High	High	High	High	High	1
P20810-6	Isoform 6 of Calpastatin OS=Homo sapiens OX=9606 GN=CAST	0	205.463	56	36	335	36	791	84.9	5.36	907.72	36	regulation of biological process	cytosol;endoplasmic reticulum;membrane	enzyme regulator activity;protein binding;RNA binding	Pf00748	831	ENSG00000153113.23	CAST	5				0	0	30612.8	24952.8	23805.1	20661.8	20139	20092.6	21075.5	17709.5	17927	15194.2	High	High	High	High	High	High	High	High	High	High	1
P20810-10	Isoform 10 of Calpastatin OS=Homo sapiens OX=9606 GN=CAST	0	205.463	57	36	335	36	769	82.4	5.2	907.72	36	regulation of biological process	cytosol;endoplasmic reticulum;membrane	enzyme regulator activity;protein binding;RNA binding	Pf00748	831	ENSG00000153113.23	CAST	5				0	0	30612.8	24952.8	23805.1	20661.8	20139	20092.6	21075.5	17709.5	17927	15194.2	High	High	High	High	High	High	High	High	High	High	1
P20810-9	Isoform 9 of Calpastatin OS=Homo sapiens OX=9606 GN=CAST	0	205.463	59	36	335	36	750	80.2	5.15	907.72	36	regulation of biological process	cytosol;endoplasmic reticulum;membrane	enzyme regulator activity;protein binding;RNA binding	Pf00748	831	ENSG00000153113.23	CAST	5				0	0	30612.8	24952.8	23805.1	20661.8	20139	20092.6	21075.5	17709.5	17927	15194.2	High	High	High	High	High	High	High	High	High	High	1
P20810-7	Isoform 7 of Calpastatin OS=Homo sapiens OX=9606 GN=CAST	0	205.463	57	36	335	36	772	82.7	5.29	907.72	36	regulation of biological process	cytosol;endoplasmic reticulum;membrane	enzyme regulator activity;protein binding;RNA binding	Pf00748	831		CAST	5				0	0	30612.8	24952.8	23805.1	20661.8	20139	20092.6	21075.5	17709.5	17927	15194.2	High	High	High	High	High	High	High	High	High	High	1
P20810-5	Isoform 5 of Calpastatin OS=Homo sapiens OX=9606 GN=CAST	0	196.996	53	34	328	34	756	81.1	5.2	885.06	34	regulation of biological process	cytosol;endoplasmic reticulum;membrane	enzyme regulator activity;protein binding;RNA binding	Pf00748	831		CAST	5				0	0	30612.8	24952.8	23805.1	20661.8	20139	20092.6	21075.5	17709.5	17927	15194.2	High	High	High	High	High	High	High	High	High	High	1
P49321	Nuclear autoantigenic sperm protein OS=Homo sapiens OX=9606 GN=NASP PE=1 SV=2	0	194.722	50	28	196	14	788	85.2	4.3	613.49	28	cell organization and biogenesis;cell proliferation;metabolic process;response to stimulus;transport	cytoplasm;nucleus	protein binding	Pf00515, Pf10516, Pf13414, Pf13424	4678	ENSG00000132780.16	NASP	1				0	14	24069.1	19557.9	19048.7	16297.3	13684.5	8984.7	3869.9	2553.4	3200.9	2367.3	High	High	High	High	High	High	High	High	High	High	1
P06733	Alpha-enolase OS=Homo sapiens OX=9606 GN=ENO1 PE=1 SV=2	0	191.967	55	22	345	5	434	47.1	7.39	1087.81	22	metabolic process;regulation of biological process;response to stimulus	cell surface;cytoplasm;cytosol;membrane;nucleus	catalytic activity;DNA binding;metal ion binding;protein binding;RNA binding	Pf00113, Pf03952, Pf13378	2023	ENSG00000074800.13	ENO1	1	Metabolic pathways; Glycolysis / Gluconeogenesis; RNA degradation; HIF-1 signaling pathway; Biosynthesis of amino acids; Carbon metabolism	Gluconeogenesis; Glycolysis	Glycolysis and Gluconeogenesis	12	14	113864	93184.9	89777.1	71002.7	60795.8	50370.3	35401.9	15046.1	5473.3	430.6	High	High	High	High	High	High	High	High	High	High	1
P13797	Plastin-3 OS=Homo sapiens OX=9606 GN=PLS3 PE=1 SV=4	0	188.416	45	27	234	27	630	70.8	5.6	704.78	27	cell organization and biogenesis	cytoplasm;cytosol;membrane	metal ion binding;protein binding	Pf00036, Pf00307, Pf13499	5358	ENSG00000102024.17	PLS3	X				0	0	45843.3	36881	36298.1	30137.4	27039.4	20679.6	9020.7	1263	1724.7	712.1	High	High	High	High	High	High	High	High	High	High	1
P13667	Protein disulfide-isomerase A4 OS=Homo sapiens OX=9606 GN=PDIA4 PE=1 SV=2	0	187.386	57	29	238	29	645	72.9	5.07	748.6	29	cellular homeostasis;metabolic process;regulation of biological process;response to stimulus;transport	cell surface;endoplasmic reticulum;organelle lumen	catalytic activity;metal ion binding;protein binding;RNA binding	Pf00085, Pf01216, Pf13098, Pf13848, Pf13905	9601	ENSG00000155660.10	PDIA4	7	Vibrio cholerae infection; Thyroid hormone synthesis; Protein processing in endoplasmic reticulum			3	0	24146.3	19573.7	18629.1	14395.1	10377.1	8733.7	7730.3	6002.7	5715.6	3554.1	High	High	High	High	High	High	High	High	High	High	1
P13797-2	Isoform 2 of Plastin-3 OS=Homo sapiens OX=9606 GN=PLS3	0	186.742	45	26	225	26	617	69.3	5.83	679.51	26	cell organization and biogenesis	cytoplasm;cytosol;membrane	metal ion binding;protein binding	Pf00036, Pf00307, Pf13499	5358	ENSG00000102024.17	PLS3	X				0	0	42855.9	34452.8	33859.6	27970.3	24998.1	19026	8183.5	1017.6	1472.3	588.4	High	High	High	High	High	High	High	High	High	High	1
P13639	Elongation factor 2 OS=Homo sapiens OX=9606 GN=EEF2 PE=1 SV=4	0	186.458	34	30	335	29	858	95.3	6.83	985.75	30	cell differentiation;cell proliferation;metabolic process;regulation of biological process;response to stimulus;transport	cytoplasm;cytosol;extracellular;membrane;nucleus;organelle lumen;ribosome	catalytic activity;nucleotide binding;protein binding;RNA binding	Pf00009, Pf00679, Pf03144, Pf03764, Pf14492	1938	ENSG00000167658.15	EEF2	19	Oxytocin signaling pathway; AMPK signaling pathway	Peptide chain elongation; Protein methylation; Synthesis of diphthamide-EEF2; Neutrophil degranulation; Uptake and function of diphtheria toxin	Translation Factors; AMP-activated Protein Kinase (AMPK) Signaling; Brain-Derived Neurotrophic Factor (BDNF) signaling pathway	20	0	102704	76484.5	75523.3	64315.8	58102.2	47596.5	31240.8	8463.8	2787.5	814.8	High	High	High	High	High	High	High	High	High	High	1	Met-loss [N-Term]
O43707-3	Isoform 3 of Alpha-actinin-4 OS=Homo sapiens OX=9606 GN=ACTN4	0	185.926	60	26	401	21	521	59.5	4.94	1333.67	26	cell organization and biogenesis;cellular component movement;regulation of biological process;response to stimulus;transport	cytoplasm;cytoskeleton;cytosol;extracellular;nucleus;organelle lumen	DNA binding;metal ion binding;protein binding;RNA binding	Pf00307, Pf00435, Pf08726, Pf13405, Pf13499	81		ACTN4	19			Arrhythmogenic Right Ventricular Cardiomyopathy; Striated Muscle Contraction	2	0	76115.2	42442.1	61805.6	57572.5	51590.2	53402.1	53503.4	38815.3	3270.2	603.4	High	High	High	High	High	High	High	High	High	High	1
P11142	Heat shock cognate 71 kDa protein OS=Homo sapiens OX=9606 GN=HSPA8 PE=1 SV=1	0	184.998	52	27	389	21	646	70.9	5.52	1168.27	27	cell communication;cell organization and biogenesis;metabolic process;regulation of biological process;response to stimulus;transport	cytoplasm;cytosol;endosome;extracellular;membrane;nucleus;organelle lumen;spliceosomal complex	catalytic activity;nucleotide binding;protein binding;RNA binding	Pf00012, Pf02463, Pf06723	3312	ENSG00000109971.13	HSPA8	11	Longevity regulating pathway - multiple species; Estrogen signaling pathway; Toxoplasmosis; Spliceosome; Endocytosis; Legionellosis; Measles; MAPK signaling pathway; Antigen processing and presentation; Influenza A; Protein processing in endoplasmic reticulum; Epstein-Barr virus infection	Protein methylation; Clathrin-mediated endocytosis; Regulation of HSF1-mediated heat shock response; Golgi Associated Vesicle Biogenesis; GABA synthesis, release, reuptake and degradation; Lysosome Vesicle Biogenesis; CHL1 interactions; AUF1 (hnRNP D0) binds and destabilizes mRNA; Attenuation phase; Neutrophil degranulation; mRNA Splicing - Major Pathway; Interleukin-4 and 13 signaling; HSP90 cha…	Parkin-Ubiquitin Proteasomal System pathway; MAPK Signaling Pathway; Exercise-induced Circadian Regulation	52	3	103102	77417.8	72408.7	49045	20354.2	11749.4	4878.8	3172.1	3527	841.4	High	High	High	High	High	High	High	High	High	High	1
P27816	Microtubule-associated protein 4 OS=Homo sapiens OX=9606 GN=MAP4 PE=1 SV=3	0	184.855	32	31	237	17	1152	120.9	5.43	641.6	31	cell division;cell organization and biogenesis;cellular component movement;regulation of biological process	cytoplasm;cytoskeleton	protein binding;RNA binding;structural molecule activity	Pf00418	4134	ENSG00000047849.21	MAP4	3				0	14	31250.1	22206.3	22694.4	19094.6	13318.2	12222.3	10004.6	8938.7	9388.1	5820.5	High	High	High	High	High	High	High	High	High	High	1
P53396	ATP-citrate synthase OS=Homo sapiens OX=9606 GN=ACLY PE=1 SV=3	0	180.872	33	33	300	33	1101	120.8	7.33	811.33	33	metabolic process;regulation of biological process;transport	cytoplasm;cytosol;extracellular;membrane;organelle lumen	catalytic activity;metal ion binding;nucleotide binding;protein binding	Pf00285, Pf00549, Pf02629, Pf08442	47	ENSG00000131473.16	ACLY	17	Metabolic pathways; Citrate cycle (TCA cycle)	ChREBP activates metabolic gene expression; Fatty acyl-CoA biosynthesis; Neutrophil degranulation	Sterol Regulatory Element-Binding Proteins (SREBP) signalling; TCA Cycle and Deficiency of Pyruvate Dehydrogenase complex (PDHc); Fatty Acid Biosynthesis; Amino Acid metabolism	15	0	61256.6	37649.1	43284.2	32500.6	10710.2	3044.2	1313.4	1141.6	1741.7	396.9	High	High	High	High	High	High	High	High	High	High	1
P02545	Prelamin-A/C OS=Homo sapiens OX=9606 GN=LMNA PE=1 SV=1	0	180.196	52	30	277	29	664	74.1	7.02	944.85	30	cell organization and biogenesis;regulation of biological process;response to stimulus;transport	cytosol;membrane;nucleus	protein binding;structural molecule activity	Pf00038, Pf00932	4000	ENSG00000160789.19	LMNA	1	Arrhythmogenic right ventricular cardiomyopathy (ARVC); Apoptosis; Hypertrophic cardiomyopathy (HCM); Dilated cardiomyopathy	Signaling by BRAF and RAF fusions; Breakdown of the nuclear lamina; XBP1(S) activates chaperone genes; Initiation of Nuclear Envelope Reformation; Clearance of Nuclear Envelope Membranes from Chromatin; Depolymerisation of the Nuclear Lamina; Deregulated CDK5 triggers multiple neurodegenerative pathways in Alzheimer's disease models	Arrhythmogenic Right Ventricular Cardiomyopathy; Adipogenesis; Fas Ligand (FasL) pathway and Stress induction of Heat Shock Proteins (HSP) regulation	33	1	37716.1	14614.5	32206	32855	31937.1	45485.9	18245.8	3677.2	4190.5	2068.9	High	High	High	High	High	High	High	High	High	High	1
P27816-6	Isoform 6 of Microtubule-associated protein 4 OS=Homo sapiens OX=9606 GN=MAP4	0	178.487	31	30	227	16	1135	119.9	6.23	603.46	30	cell division;cell organization and biogenesis;cellular component movement;regulation of biological process	cytoplasm	protein binding;RNA binding;structural molecule activity	Pf00418	4134	ENSG00000047849.21	MAP4	3				0	0	30513.1	21700.3	22164.5	18650.7	13050.3	11929.9	9776.8	8721	9146.9	5675.7	High	High	High	High	High	High	High	High	High	High	1
P07237	Protein disulfide-isomerase OS=Homo sapiens OX=9606 GN=P4HB PE=1 SV=3	0	177.823	54	28	362	28	508	57.1	4.87	1095.75	28	cell organization and biogenesis;cellular homeostasis;metabolic process;regulation of biological process;response to stimulus	endoplasmic reticulum;extracellular;membrane;organelle lumen	catalytic activity;metal ion binding;protein binding;RNA binding	Pf00085, Pf01216, Pf13098, Pf13848, Pf13899, Pf13905	5034	ENSG00000185624.14	P4HB	17	Protein processing in endoplasmic reticulum	Post-translational protein phosphorylation; Regulation of Insulin-like Growth Factor (IGF) transport and uptake by Insulin-like Growth Factor Binding Proteins (IGFBPs); VLDL assembly; Chylomicron assembly; Collagen biosynthesis and modifying enzymes; Interleukin-12 family signaling; Detoxification of Reactive Oxygen Species; Hedgehog ligand biogenesis		23	0	99687.8	82416.5	79373.4	67353.8	63343.2	58881.3	56431.6	44500.9	40562.6	32888	High	High	High	High	High	High	High	High	High	High	1
P63261	Actin, cytoplasmic 2 OS=Homo sapiens OX=9606 GN=ACTG1 PE=1 SV=1	0	177.648	45	14	550	7	375	41.8	5.48	1852.87	14	cell organization and biogenesis;cellular component movement;regulation of biological process;response to stimulus	cytoplasm;cytoskeleton;cytosol;membrane;nucleus	nucleotide binding;protein binding;structural molecule activity	Pf00022	71	ENSG00000184009.9	ACTG1	17	Salmonella infection; Thyroid hormone signaling pathway; Dilated cardiomyopathy; Influenza A; Regulation of actin cytoskeleton; Focal adhesion; Rap1 signaling pathway; Platelet activation; Tight junction; Vibrio cholerae infection; Phagosome; Leukocyte transendothelial migration; Oxytocin signaling pathway; Shigellosis; Adherens junction; Hippo signaling pathway; Hypertrophic cardiomyopathy (HCM)…	Signaling by BRAF and RAF fusions; Formation of annular gap junctions; Cell-extracellular matrix interactions; MAP2K and MAPK activation; Clathrin-mediated endocytosis; Interaction between L1 and Ankyrins; VEGFA-VEGFR2 Pathway; RHO GTPases activate IQGAPs; Signaling by RAS mutants; Recycling pathway of L1; Signaling by high-kinase activity BRAF mutants; Signaling by moderate kinase activity BRAF …	Arrhythmogenic Right Ventricular Cardiomyopathy; Pathogenic Escherichia coli infection; Common Pathways Underlying Drug Addiction; Myometrial Relaxation and Contraction Pathways; Focal Adhesion; Fas Ligand (FasL) pathway and Stress induction of Heat Shock Proteins (HSP) regulation; Striated Muscle Contraction; Regulation of Actin Cytoskeleton	80	0	135622	106451	103100	78238.3	50207.7	32839.9	19200.6	14516.9	10594.1	1963.7	High	High	High	High	High	High	High	High	High	High	1
P60709	Actin, cytoplasmic 1 OS=Homo sapiens OX=9606 GN=ACTB PE=1 SV=1	0	177.648	45	14	550	7	375	41.7	5.48	1852.87	14	cell organization and biogenesis;cellular component movement;metabolic process;regulation of biological process;response to stimulus	cytoplasm;cytoskeleton;cytosol;membrane;nucleus	DNA binding;nucleotide binding;protein binding;structural molecule activity	Pf00022	60	ENSG00000075624.13	ACTB	7	Shigellosis; Pathogenic Escherichia coli infection; Adherens junction; Focal adhesion; Influenza A; Thyroid hormone signaling pathway; Bacterial invasion of epithelial cells; Hippo signaling pathway; Regulation of actin cytoskeleton; Platelet activation; Tight junction; Proteoglycans in cancer; Phagosome; Viral myocarditis; Rap1 signaling pathway; Gastric acid secretion; Hypertrophic cardiomyopat…	Formation of annular gap junctions; Cell-extracellular matrix interactions; UCH proteinases; MAP2K and MAPK activation; Interaction between L1 and Ankyrins; Factors involved in megakaryocyte development and platelet production; Translocation of GLUT4 to the plasma membrane; EPH-ephrin mediated repulsion of cells; Prefoldin mediated transfer of substrate to CCT/TriC; EPHB-mediated forward signalin…	Arrhythmogenic Right Ventricular Cardiomyopathy; Pathogenic Escherichia coli infection; Common Pathways Underlying Drug Addiction; Myometrial Relaxation and Contraction Pathways; Focal Adhesion; Fas Ligand (FasL) pathway and Stress induction of Heat Shock Proteins (HSP) regulation; Regulation of Actin Cytoskeleton	102	10	135622	106451	103100	78238.3	50207.7	32839.9	19200.6	14516.9	10594.1	1963.7	High	High	High	High	High	High	High	High	High	High	1
P20810-8	Isoform 8 of Calpastatin OS=Homo sapiens OX=9606 GN=CAST	0	177.269	57	31	287	31	686	74	4.97	760.95	31	regulation of biological process	cytosol;endoplasmic reticulum;membrane	enzyme regulator activity;protein binding;RNA binding	Pf00748	831	ENSG00000153113.23	CAST	5				0	0	27295.4	22342.7	21390.5	18476.6	17963.7	17964.4	18906.4	15923.6	16063.7	13607.7	High	High	High	High	High	High	High	High	High	High	1
P20810-4	Isoform 4 of Calpastatin OS=Homo sapiens OX=9606 GN=CAST	0	177.269	58	31	287	31	667	71.9	4.92	760.95	31	regulation of biological process	cytosol;endoplasmic reticulum;membrane	enzyme regulator activity;protein binding;RNA binding	Pf00748	831		CAST	5				0	0	27295.4	22342.7	21390.5	18476.6	17963.7	17964.4	18906.4	15923.6	16063.7	13607.7	High	High	High	High	High	High	High	High	High	High	1
P20810	Calpastatin OS=Homo sapiens OX=9606 GN=CAST PE=1 SV=4	0	177.269	55	31	287	31	708	76.5	5.07	760.95	31	regulation of biological process	cytosol;endoplasmic reticulum;membrane	enzyme regulator activity;protein binding;RNA binding	Pf00748	831	ENSG00000153113.23	CAST	5		Degradation of the extracellular matrix; Deregulated CDK5 triggers multiple neurodegenerative pathways in Alzheimer's disease models		5	0	27295.4	22342.7	21390.5	18476.6	17963.7	17964.4	18906.4	15923.6	16063.7	13607.7	High	High	High	High	High	High	High	High	High	High	1
Q05682-2	Isoform 2 of Caldesmon OS=Homo sapiens OX=9606 GN=CALD1	0	176.091	43	22	205	1	564	65.7	6.62	685.01	22	cellular component movement	cytoskeleton;cytosol;membrane	protein binding	Pf02029	800		CALD1	7			Myometrial Relaxation and Contraction Pathways	1	21	31782.2	26079.5	23703.2	20937.8	21840.4	19853.9	20264	16879.4	16918.3	14579.8	High	High	High	Not Found	High	High	High	Not Found	Not Found	Not Found	1
Q05682-3	Isoform 3 of Caldesmon OS=Homo sapiens OX=9606 GN=CALD1	0	176.091	44	22	205	1	558	64.2	7.02	685.01	22	cellular component movement	cytoskeleton;cytosol;membrane	protein binding	Pf02029	800	ENSG00000122786.19	CALD1	7			Myometrial Relaxation and Contraction Pathways	1	0	31782.2	26079.5	23703.2	20937.8	21840.4	19853.9	20264	16879.4	16918.3	14579.8	High	High	High	Not Found	High	High	High	Not Found	Not Found	Not Found	1
Q05682-6	Isoform 6 of Caldesmon OS=Homo sapiens OX=9606 GN=CALD1	0	176.091	44	22	205	1	563	65.6	6.62	685.01	22	cellular component movement	cytoskeleton;cytosol;membrane	protein binding	Pf02029	800	ENSG00000122786.19	CALD1	7			Myometrial Relaxation and Contraction Pathways	1	0	31782.2	26079.5	23703.2	20937.8	21840.4	19853.9	20264	16879.4	16918.3	14579.8	High	High	High	Not Found	High	High	High	Not Found	Not Found	Not Found	1
P53396-2	Isoform 2 of ATP-citrate synthase OS=Homo sapiens OX=9606 GN=ACLY	0	175.843	32	32	294	32	1091	119.7	7.33	801.39	32	metabolic process;regulation of biological process;transport	cytoplasm;cytosol;extracellular;membrane;organelle lumen	catalytic activity;metal ion binding;nucleotide binding;protein binding	Pf00285, Pf00549, Pf02629, Pf08442	47	ENSG00000131473.16	ACLY	17			Sterol Regulatory Element-Binding Proteins (SREBP) signalling; TCA Cycle and Deficiency of Pyruvate Dehydrogenase complex (PDHc); Fatty Acid Biosynthesis; Amino Acid metabolism	4	0	61256.6	37649.1	43284.2	32500.6	10710.2	3044.2	1313.4	1141.6	1741.7	396.9	High	High	High	High	High	High	High	High	High	High	1
P12270	Nucleoprotein TPR OS=Homo sapiens OX=9606 GN=TPR PE=1 SV=3	0	175.448	20	39	216	39	2363	267.1	5.02	614.93	39	cell division;cell organization and biogenesis;metabolic process;regulation of biological process;response to stimulus;transport	chromosome;cytoplasm;cytoskeleton;membrane;nucleus	catalytic activity;motor activity;protein binding;RNA binding;structural molecule activity;transporter activity	Pf00038, Pf01496, Pf01576, Pf02463, Pf03961, Pf04111, Pf05911, Pf07888, Pf07926, Pf09726, Pf12128, Pf13166, Pf13514	7175	ENSG00000047410.13	TPR	1	RNA transport; Thyroid cancer; Pathways in cancer	Rev-mediated nuclear export of HIV RNA; ISG15 antiviral mechanism; NEP/NS2 Interacts with the Cellular Export Machinery; tRNA processing in the nucleus; Transcriptional regulation by small RNAs; Defective TPR may confer susceptibility towards thyroid papillary carcinoma (TPC); Nuclear Pore Complex (NPC) Disassembly; Regulation of Glucokinase by Glucokinase Regulatory Protein; Vpr-mediated nuclear…		69	0	7572.3	5077.3	6001.1	4425.5	4288	3167.3	1653.3	902.4	842.9	459	High	High	High	High	High	High	High	High	High	High	1
P49321-4	Isoform 4 of Nuclear autoantigenic sperm protein OS=Homo sapiens OX=9606 GN=NASP	0	175.138	51	24	161	14	724	78.4	4.27	513.55	24	cell organization and biogenesis;cell proliferation;metabolic process;response to stimulus;transport	cytoplasm;nucleus	protein binding	Pf00515, Pf10516, Pf13414, Pf13424	4678	ENSG00000132780.16	NASP	1				0	0	14596.2	11887.3	11906	10330.1	8915.2	5964.4	2662.9	1870.8	2355.6	1680.2	High	High	High	High	High	High	High	High	High	High	1
Q05682-5	Isoform 5 of Caldesmon OS=Homo sapiens OX=9606 GN=CALD1	0	175.088	46	22	209	1	532	61.2	6.71	697.1	22	cellular component movement	cytoskeleton;cytosol;membrane	protein binding	Pf02029	800	ENSG00000122786.19	CALD1	7			Myometrial Relaxation and Contraction Pathways	1	0	596.4	424.5	401.3	383.9	408.9	349.7	362	286.1	309.3	258.4	High	High	High	High	High	High	High	High	High	High	1
Q05682-4	Isoform 4 of Caldesmon OS=Homo sapiens OX=9606 GN=CALD1	0	175.088	45	22	209	1	538	62.6	6.37	697.1	22	cellular component movement	cytoskeleton;cytosol;membrane	protein binding	Pf02029	800	ENSG00000122786.19	CALD1	7			Myometrial Relaxation and Contraction Pathways	1	0	596.4	424.5	401.3	383.9	408.9	349.7	362	286.1	309.3	258.4	High	High	High	High	High	High	High	High	High	High	1
P13797-3	Isoform 3 of Plastin-3 OS=Homo sapiens OX=9606 GN=PLS3	0	173.889	45	25	212	25	585	65.6	6.3	651.23	25	cell organization and biogenesis	cytoplasm;cytosol;membrane	metal ion binding;protein binding	Pf00036, Pf00307, Pf13499	5358		PLS3	X				0	0	41635.6	33462.4	32885	27117.1	24288.1	18471.3	7933	968.8	1418	557.9	High	High	High	High	High	High	High	High	High	High	1
Q05682	Caldesmon OS=Homo sapiens OX=9606 GN=CALD1 PE=1 SV=3	0	171.383	30	21	204	0	793	93.2	5.66	681.81	21	cellular component movement	cytoplasm;cytoskeleton;cytosol;membrane	protein binding	Pf02029	800	ENSG00000122786.19	CALD1	7	Vascular smooth muscle contraction	Smooth Muscle Contraction	Myometrial Relaxation and Contraction Pathways	4	0	31782.2	26079.5	23703.2	20937.8	21840.4	19853.9	20264	16879.4	16918.3	14579.8	Not Found	Not Found	Not Found	Not Found	Not Found	Not Found	Not Found	Not Found	Not Found	Not Found	2
P00558	Phosphoglycerate kinase 1 OS=Homo sapiens OX=9606 GN=PGK1 PE=1 SV=3	0	170.993	63	22	325	22	417	44.6	8.1	1088.83	22	cell differentiation;metabolic process;regulation of biological process;response to stimulus	cytoplasm;cytosol;membrane	catalytic activity;nucleotide binding;protein binding	Pf00162	5230	ENSG00000102144.13	PGK1	X	HIF-1 signaling pathway; Metabolic pathways; Carbon metabolism; Biosynthesis of amino acids; Glycolysis / Gluconeogenesis	Gluconeogenesis; Glycolysis	Cori Cycle; Photodynamic therapy-induced HIF-1 survival signaling; Glycolysis and Gluconeogenesis	13	0	80656.5	67216.5	63891.8	53178.1	37896.6	9149.9	1037.4	1366.3	2120.5	446.8	High	High	High	High	High	High	High	High	High	High	1
P20810-2	Isoform 2 of Calpastatin OS=Homo sapiens OX=9606 GN=CAST	0	168.802	50	29	280	29	695	75.3	5.07	738.29	29	regulation of biological process	cytosol;endoplasmic reticulum;membrane	enzyme regulator activity;protein binding;RNA binding	Pf00748	831	ENSG00000153113.23	CAST	5				0	0	27295.4	22342.7	21390.5	18476.6	17963.7	17964.4	18906.4	15923.6	16063.7	13607.7	High	High	High	High	High	High	High	High	High	High	1
P00558-2	Isoform 2 of Phosphoglycerate kinase 1 OS=Homo sapiens OX=9606 GN=PGK1	0	167.176	65	21	312	21	389	41.4	7.33	1070.21	21	cell differentiation;metabolic process;regulation of biological process;response to stimulus	cytosol;membrane	catalytic activity;nucleotide binding;protein binding	Pf00162	5230		PGK1	X			Cori Cycle; Photodynamic therapy-induced HIF-1 survival signaling; Glycolysis and Gluconeogenesis	3	0	77799.2	65233.5	61718.3	51299.4	36737	8834.7	989	1315.1	2028.8	425.3	High	High	High	High	High	High	High	High	High	High	1
P49321-3	Isoform 3 of Nuclear autoantigenic sperm protein OS=Homo sapiens OX=9606 GN=NASP	0	166.787	47	25	167	14	790	86.2	4.35	522.49	25	cell organization and biogenesis;cell proliferation;metabolic process;response to stimulus;transport	cytoplasm;nucleus	protein binding	Pf00515, Pf10516, Pf13414, Pf13424	4678		NASP	1				0	0	18616	15048.5	14329	12101.4	9979.7	6442.6	2919	1900.7	2335.1	1793.4	High	High	High	High	High	High	High	High	High	High	1
P02545-3	Isoform ADelta10 of Prelamin-A/C OS=Homo sapiens OX=9606 GN=LMNA	0	166.77	52	29	267	28	634	70.6	8.4	909.17	29	cell organization and biogenesis;regulation of biological process;response to stimulus;transport	cytosol;membrane;nucleus	protein binding;structural molecule activity	Pf00038, Pf00932	4000	ENSG00000160789.19	LMNA	1			Arrhythmogenic Right Ventricular Cardiomyopathy; Adipogenesis; Fas Ligand (FasL) pathway and Stress induction of Heat Shock Proteins (HSP) regulation	3	0	37597.3	14574.1	32113.7	32753.5	31830	45334	18181.5	3666.5	4179.6	2066.4	High	High	High	High	High	High	High	High	High	High	1
P22314	Ubiquitin-like modifier-activating enzyme 1 OS=Homo sapiens OX=9606 GN=UBA1 PE=1 SV=3	0	165.976	29	26	233	26	1058	117.8	5.76	769.91	26	metabolic process;response to stimulus	cytoplasm;cytosol;membrane;mitochondrion;nucleus	catalytic activity;nucleotide binding;protein binding;RNA binding	Pf00899, Pf02134, Pf09358, Pf10585	7317	ENSG00000130985.16	UBA1	X	Ubiquitin mediated proteolysis; Parkinson's disease	Synthesis of active ubiquitin: roles of E1 and E2 enzymes; Antigen processing: Ubiquitination & Proteasome degradation	Proteasome Degradation; Parkin-Ubiquitin Proteasomal System pathway; Parkinsons Disease Pathway	13	0	61230	47126.8	39574.7	15706.6	1852.3	3814.9	1548.1	1048.4	1454.7	262.6	High	High	High	High	High	High	High	High	High	High	1
P22314-2	Isoform 2 of Ubiquitin-like modifier-activating enzyme 1 OS=Homo sapiens OX=9606 GN=UBA1	0	165.976	30	26	233	26	1018	113.7	5.6	769.91	26	metabolic process;response to stimulus	cytoplasm;cytosol;membrane;mitochondrion;nucleus	catalytic activity;nucleotide binding;protein binding;RNA binding	Pf00899, Pf02134, Pf09358, Pf10585	7317		UBA1	X			Proteasome Degradation; Parkin-Ubiquitin Proteasomal System pathway; Parkinsons Disease Pathway	3	0	61230	47126.8	39574.7	15706.6	1852.3	3814.9	1548.1	1048.4	1454.7	262.6	High	High	High	High	High	High	High	High	High	High	1
P04075	Fructose-bisphosphate aldolase A OS=Homo sapiens OX=9606 GN=ALDOA PE=1 SV=2	0	163.472	70	22	289	17	364	39.4	8.09	1022.49	22	cell organization and biogenesis;cellular homeostasis;metabolic process;regulation of biological process;transport	cytoplasm;cytoskeleton;cytosol;extracellular;membrane;nucleus;organelle lumen	catalytic activity;protein binding;RNA binding	Pf00274	226	ENSG00000149925.17	ALDOA	16	Glycolysis / Gluconeogenesis; Carbon metabolism; Biosynthesis of amino acids; Fructose and mannose metabolism; Metabolic pathways; Pentose phosphate pathway; HIF-1 signaling pathway	Platelet degranulation ; Gluconeogenesis; Glycolysis; Neutrophil degranulation	Glycolysis and Gluconeogenesis; Sudden Infant Death Syndrome (SIDS) Susceptibility Pathways	21	5	75524.3	61553.3	56558	48821.1	46302.3	41538.5	40409.2	27461.5	13856	251.5	High	High	High	High	High	High	High	High	High	High	1	Met-loss [N-Term]
P20810-3	Isoform 3 of Calpastatin OS=Homo sapiens OX=9606 GN=CAST	0	160.525	56	27	261	27	590	63.6	4.79	682.17	27	regulation of biological process	cytosol;endoplasmic reticulum;membrane	enzyme regulator activity;protein binding;RNA binding	Pf00748	831		CAST	5				0	0	26111.6	21325.2	20430.7	17656	17090.8	17068.5	17979.6	15071.1	15180.1	12862.1	High	High	High	High	High	High	High	High	High	High	1
P38646	Stress-70 protein, mitochondrial OS=Homo sapiens OX=9606 GN=HSPA9 PE=1 SV=2	0	155.664	38	23	217	22	679	73.6	6.16	643.59	23	cell differentiation;cell organization and biogenesis;metabolic process;regulation of biological process;response to stimulus	cytoplasm;mitochondrion;nucleus;organelle lumen	nucleotide binding;protein binding;RNA binding	Pf00012, Pf06723	3313	ENSG00000113013.12	HSPA9	5	RNA degradation; Tuberculosis	Gene and protein expression by JAK-STAT signaling after Interleukin-12 stimulation; Mitochondrial protein import; Regulation of HSF1-mediated heat shock response; Interleukin-12 family signaling; Cristae formation; Metabolism of proteins	Parkin-Ubiquitin Proteasomal System pathway	17	0	25769.6	22542.3	22966.6	20419.9	16895.6	5585.8	1411.4	1037.4	2092.9	481.8	High	High	High	High	High	High	High	High	High	High	1
P02545-6	Isoform 6 of Prelamin-A/C OS=Homo sapiens OX=9606 GN=LMNA	0	154.838	49	28	257	27	614	69.2	6.64	828.78	28	cell organization and biogenesis;regulation of biological process;response to stimulus;transport	cytosol;membrane;nucleus	protein binding;structural molecule activity	Pf00038, Pf00932	4000	ENSG00000160789.19	LMNA	1			Arrhythmogenic Right Ventricular Cardiomyopathy; Adipogenesis; Fas Ligand (FasL) pathway and Stress induction of Heat Shock Proteins (HSP) regulation	3	0	37356.7	14476.4	31852.7	32526.5	31554.2	44937.4	18057.7	3632.1	4134.5	2053.7	High	High	High	High	High	High	High	High	High	High	1
P04075-2	Isoform 2 of Fructose-bisphosphate aldolase A OS=Homo sapiens OX=9606 GN=ALDOA	0	154.246	58	21	270	16	418	45.2	8.25	961.82	21	cell organization and biogenesis;cellular homeostasis;metabolic process;regulation of biological process;transport	cytoskeleton;cytosol;extracellular;membrane;nucleus;organelle lumen	catalytic activity;protein binding;RNA binding	Pf00274	226	ENSG00000149925.17	ALDOA	16			Glycolysis and Gluconeogenesis; Sudden Infant Death Syndrome (SIDS) Susceptibility Pathways	2	0	67856.9	55420.1	50949.9	44107.9	42065	38081.4	36820.5	25431.9	12818.4	225.3	High	High	High	High	High	High	High	High	High	High	1
P80723	Brain acid soluble protein 1 OS=Homo sapiens OX=9606 GN=BASP1 PE=1 SV=2	0	151.439	75	13	105	13	227	22.7	4.63	331.4	13	cell differentiation;cell organization and biogenesis;regulation of biological process	cytoplasm;cytoskeleton;membrane;nucleus	DNA binding;protein binding		10409	ENSG00000176788.8	BASP1	5				0	0	30424.3	26934.1	21451.8	21803.5	22555.4	19223.4	18470.1	16164.4	18291.1	13755	High	High	High	High	High	High	High	High	High	High	1
P49368	T-complex protein 1 subunit gamma OS=Homo sapiens OX=9606 GN=CCT3 PE=1 SV=4	0	151.378	52	25	227	25	545	60.5	6.49	684.7	25	cell organization and biogenesis;metabolic process;regulation of biological process;transport	cytoplasm;cytoskeleton;cytosol;membrane	nucleotide binding;protein binding;RNA binding	Pf00118	7203	ENSG00000163468.14	CCT3	1		BBSome-mediated cargo-targeting to cilium; Prefoldin mediated transfer of substrate to CCT/TriC; Cooperation of PDCL (PhLP1) and TRiC/CCT in G-protein beta folding; Association of TriC/CCT with target proteins during biosynthesis; Formation of tubulin folding intermediates by CCT/TriC; Folding of actin by CCT/TriC		13	0	36315.1	17867.9	25130	21011.8	13420.7	11311.9	3727.9	1088	1348.5	468	High	High	High	High	High	High	High	High	High	High	1
P11142-2	Isoform 2 of Heat shock cognate 71 kDa protein OS=Homo sapiens OX=9606 GN=HSPA8	0	150.925	52	21	302	16	493	53.5	5.86	910.02	21	cell communication;cell organization and biogenesis;metabolic process;regulation of biological process;response to stimulus;transport	cytosol;endosome;extracellular;membrane;nucleus;organelle lumen;spliceosomal complex	catalytic activity;nucleotide binding;protein binding;RNA binding	Pf00012, Pf06723	3312	ENSG00000109971.13	HSPA8	11			Parkin-Ubiquitin Proteasomal System pathway; MAPK Signaling Pathway; Exercise-induced Circadian Regulation	3	0	86095.4	64116.5	60031.7	40666.6	16737.4	9466.2	3939.8	2515.5	2878.3	667.6	High	High	High	High	High	High	High	High	High	High	1
P78371	T-complex protein 1 subunit beta OS=Homo sapiens OX=9606 GN=CCT2 PE=1 SV=4	0	150.586	49	19	167	19	535	57.5	6.46	505.86	19	cell organization and biogenesis;metabolic process;regulation of biological process;transport	cytoplasm;cytosol;extracellular;organelle lumen	nucleotide binding;protein binding	Pf00118	10576	ENSG00000166226.12	CCT2	12		BBSome-mediated cargo-targeting to cilium; Prefoldin mediated transfer of substrate to CCT/TriC; Cooperation of PDCL (PhLP1) and TRiC/CCT in G-protein beta folding; Association of TriC/CCT with target proteins during biosynthesis; Neutrophil degranulation; Folding of actin by CCT/TriC; Formation of tubulin folding intermediates by CCT/TriC		16	0	30714.8	16127.8	21458.8	17851.9	11861.5	10132.7	3788.1	883.3	1106.1	308.3	High	High	High	High	High	High	High	High	High	High	1	Met-loss+Acetyl [N-Term]
P29401-2	Isoform 2 of Transketolase OS=Homo sapiens OX=9606 GN=TKT	0	150.52	37	20	288	20	631	68.8	7.52	898.52	20	metabolic process;regulation of biological process	cytosol	catalytic activity;metal ion binding;protein binding	Pf00456, Pf00676, Pf02779, Pf02780	7086	ENSG00000163931.15	TKT	3			Pentose Phosphate Pathway	1	0	94301.6	77035.1	72044.5	60955.8	56006.8	49792.2	50199.3	35478	27285.6	7754.1	High	High	High	High	High	High	High	High	High	High	1
P29401	Transketolase OS=Homo sapiens OX=9606 GN=TKT PE=1 SV=3	0	150.52	38	20	288	20	623	67.8	7.66	898.52	20	metabolic process;regulation of biological process	cytosol	catalytic activity;metal ion binding;protein binding	Pf00456, Pf00676, Pf02775, Pf02779, Pf02780, Pf09364	7086	ENSG00000163931.15	TKT	3	Biosynthesis of amino acids; Pentose phosphate pathway; Metabolic pathways; Carbon metabolism	Insulin effects increased synthesis of Xylulose-5-Phosphate; Pentose phosphate pathway (hexose monophosphate shunt)	Pentose Phosphate Pathway	10	0	94301.6	77035.1	72044.5	60955.8	56006.8	49792.2	50199.3	35478	27285.6	7754.1	High	High	High	High	High	High	High	High	High	High	1
P02545-4	Isoform 4 of Prelamin-A/C OS=Homo sapiens OX=9606 GN=LMNA	0	150.295	48	23	209	22	574	63.9	6.74	727.9	23	cell organization and biogenesis;regulation of biological process;response to stimulus;transport	cytosol;membrane;nucleus	protein binding;structural molecule activity	Pf00038, Pf00932	4000	ENSG00000160789.19	LMNA	1			Arrhythmogenic Right Ventricular Cardiomyopathy; Adipogenesis; Fas Ligand (FasL) pathway and Stress induction of Heat Shock Proteins (HSP) regulation	3	0	29406	11429.1	25166.9	25517.3	24575.4	35022.5	14088.4	2905.6	3322.5	1628.9	High	High	High	High	High	High	High	High	High	High	1
P02545-5	Isoform 5 of Prelamin-A/C OS=Homo sapiens OX=9606 GN=LMNA	0	150.295	48	23	209	22	565	62.8	6.18	727.9	23	cell organization and biogenesis;regulation of biological process;response to stimulus;transport	cytosol;membrane;nucleus	protein binding;structural molecule activity	Pf00038, Pf00932	4000	ENSG00000160789.19	LMNA	1			Arrhythmogenic Right Ventricular Cardiomyopathy; Adipogenesis; Fas Ligand (FasL) pathway and Stress induction of Heat Shock Proteins (HSP) regulation	3	0	29406	11429.1	25166.9	25517.3	24575.4	35022.5	14088.4	2905.6	3322.5	1628.9	High	High	High	High	High	High	High	High	High	High	1
P26639	Threonine--tRNA ligase 1, cytoplasmic OS=Homo sapiens OX=9606 GN=TARS1 PE=1 SV=3	0	150.177	38	24	239	24	723	83.4	6.67	712.82	24	metabolic process	cytoplasm;cytoskeleton;cytosol	catalytic activity;nucleotide binding;protein binding;RNA binding	Pf00587, Pf02824, Pf03129, Pf07973	6897	ENSG00000113407.13	TARS	5	Aminoacyl-tRNA biosynthesis	Cytosolic tRNA aminoacylation		5	0	57319.6	46097.8	43123	33726.1	18987.6	8066.9	2003.7	1275.5	1840.3	425.3	High	High	High	High	High	High	High	High	High	High	1
P02545-2	Isoform C of Prelamin-A/C OS=Homo sapiens OX=9606 GN=LMNA	0	149.323	50	27	255	26	572	65.1	6.84	823.97	27	cell organization and biogenesis;regulation of biological process;response to stimulus;transport	cytosol;membrane;nucleus	protein binding;structural molecule activity	Pf00038, Pf00932	4000	ENSG00000160789.19	LMNA	1		Meiotic synapsis; Depolymerisation of the Nuclear Lamina; Initiation of Nuclear Envelope Reformation; Clearance of Nuclear Envelope Membranes from Chromatin	Arrhythmogenic Right Ventricular Cardiomyopathy; Adipogenesis; Fas Ligand (FasL) pathway and Stress induction of Heat Shock Proteins (HSP) regulation	17	0	37181.5	14401.8	31732.2	32390	31434.7	44785.2	17997.1	3611.9	4105.3	2045.1	High	High	High	High	High	High	High	High	High	High	1
P78371-2	Isoform 2 of T-complex protein 1 subunit beta OS=Homo sapiens OX=9606 GN=CCT2	0	148.635	51	18	165	18	488	52.7	6.44	505.86	18	cell organization and biogenesis;metabolic process;regulation of biological process;transport	cytosol;extracellular;organelle lumen	nucleotide binding;protein binding	Pf00118	10576	ENSG00000166226.12	CCT2	12				0	0	30714.8	16127.8	21458.8	17851.9	11861.5	10132.7	3788.1	883.3	1106.1	308.3	High	High	High	High	High	High	High	High	High	High	1
P26038	Moesin OS=Homo sapiens OX=9606 GN=MSN PE=1 SV=3	0	147.012	48	28	279	19	577	67.8	6.4	737.47	28	cell differentiation;cell organization and biogenesis;cell proliferation;cellular component movement;regulation of biological process;response to stimulus	cell surface;cytoplasm;cytoskeleton;cytosol;membrane;nucleus	protein binding;RNA binding;structural molecule activity	Pf00373, Pf00769, Pf09379, Pf09380	4478	ENSG00000147065.16	MSN	X	Measles; Proteoglycans in cancer; Leukocyte transendothelial migration; Regulation of actin cytoskeleton	Gene and protein expression by JAK-STAT signaling after Interleukin-12 stimulation; Interleukin-12 family signaling; Recycling pathway of L1	Glial Cell Differentiation; AGE/RAGE pathway; Regulation of Actin Cytoskeleton	16	0	41472.1	29857.9	29741.2	25944.1	17429.2	3468.6	812.4	1004.7	1434.2	490.8	High	High	High	High	High	High	High	High	High	High	1
P26639-2	Isoform 2 of Threonine--tRNA ligase 1, cytoplasmic OS=Homo sapiens OX=9606 GN=TARS1	0	144.96	33	23	238	23	756	86.8	6.77	709.85	23	metabolic process	cytoplasm;cytoskeleton;cytosol	catalytic activity;nucleotide binding;protein binding;RNA binding	Pf00587, Pf02824, Pf03129, Pf07973	6897	ENSG00000113407.13	TARS	5				0	0	57319.6	46097.8	43123	33726.1	18987.6	8066.9	2003.7	1275.5	1840.3	425.3	High	High	High	High	High	High	High	High	High	High	1
P27816-2	Isoform 2 of Microtubule-associated protein 4 OS=Homo sapiens OX=9606 GN=MAP4	0	144.21	30	24	183	12	979	102.8	5.47	484.16	24	cell division;cell organization and biogenesis;cellular component movement;regulation of biological process	cytoplasm	protein binding;RNA binding;structural molecule activity	Pf00418	4134		MAP4	3				0	0	24026.8	17006.8	17611	14688.4	10186.9	9379.4	7646.9	6812.4	7009.5	4426.9	High	High	High	High	High	High	High	High	High	High	1
P46821	Microtubule-associated protein 1B OS=Homo sapiens OX=9606 GN=MAP1B PE=1 SV=2	0	143.243	18	30	137	30	2468	270.5	4.81	431.2	30	cell growth;cell organization and biogenesis;cellular component movement;regulation of biological process;transport	cytoplasm;cytoskeleton;cytosol;membrane	protein binding;structural molecule activity		4131	ENSG00000131711.14	MAP1B	5			Regulation of Microtubule Cytoskeleton	1	0	3005.4	1963.4	2277.3	1810.1	1147.7	1006.6	606.6	295.6	175.6	54.6	High	High	High	High	High	High	High	High	High	High	1
P0DMV9	Heat shock 70 kDa protein 1B OS=Homo sapiens OX=9606 GN=HSPA1B PE=1 SV=1	0	141.327	47	25	245	21	641	70	5.66	757.45	25	cell organization and biogenesis;metabolic process;regulation of biological process;response to stimulus;transport	cytoplasm;cytoskeleton;cytosol;endoplasmic reticulum;extracellular;mitochondrion;nucleus	catalytic activity;nucleotide binding;protein binding;receptor activity;RNA binding	Pf00012, Pf06723	3304; 3303	ENSG00000232804.5; ENSG00000234475.5; ENSG00000231555.4; ENSG00000235941.5; ENSG00000204389.9; ENSG00000204388.6; ENSG00000212866.6; ENSG00000237724.5; ENSG00000224501.5	HSPA1B; HSPA1A	6; CHR_HSCHR6_MHC_APD_CTG1; CHR_HSCHR6_MHC_DBB_CTG1; CHR_HSCHR6_MHC_QBL_CTG1; CHR_HSCHR6_MHC_COX_CTG1	Endocytosis; Spliceosome; Measles; Antigen processing and presentation; Epstein-Barr virus infection; Toxoplasmosis; Legionellosis; Prion diseases; Protein processing in endoplasmic reticulum; Estrogen signaling pathway; Longevity regulating pathway - multiple species; MAPK signaling pathway; Influenza A	AUF1 (hnRNP D0) binds and destabilizes mRNA; Attenuation phase; Neutrophil degranulation; Regulation of HSF1-mediated heat shock response; Viral RNP Complexes in the Host Cell Nucleus; HSP90 chaperone cycle for steroid hormone receptors (SHR)	Apoptosis Modulation and Signaling; Parkin-Ubiquitin Proteasomal System pathway; NRF2 pathway; MAPK Signaling Pathway; Apoptosis Modulation by HSP70; VEGFA-VEGFR2 Signaling Pathway	38	0	64869	49207.1	42561.1	26468.1	10452.4	7131.4	2721.5	1899.4	2269.1	560.5	High	High	High	High	High	High	High	High	High	High	1
P07355	Annexin A2 OS=Homo sapiens OX=9606 GN=ANXA2 PE=1 SV=2	0	138.315	63	21	321	21	339	38.6	7.75	999.09	21	cell organization and biogenesis;metabolic process;regulation of biological process;response to stimulus;transport	cell surface;cytoplasm;cytosol;endoplasmic reticulum;endosome;extracellular;membrane;nucleus;organelle lumen	enzyme regulator activity;metal ion binding;protein binding;RNA binding	Pf00191	302	ENSG00000182718.16	ANXA2	15		Dissolution of Fibrin Clot; Gene and protein expression by JAK-STAT signaling after Interleukin-12 stimulation; Smooth Muscle Contraction; Neutrophil degranulation; Interleukin-12 family signaling	Prostaglandin Synthesis and Regulation	12	0	84290.2	57698.8	63365.7	56923.3	44699.8	27910.7	3050.7	1085.3	2735.1	1070.9	High	High	High	High	High	High	High	High	High	High	1	Met-loss+Acetyl [N-Term]
P50990	T-complex protein 1 subunit theta OS=Homo sapiens OX=9606 GN=CCT8 PE=1 SV=4	0	138.112	49	25	263	2	548	59.6	5.6	746.17	25	cell organization and biogenesis;metabolic process;regulation of biological process;transport	cytoplasm;cytoskeleton;cytosol;extracellular;organelle lumen	catalytic activity;nucleotide binding;protein binding	Pf00118	10694	ENSG00000156261.12	CCT8	21		BBSome-mediated cargo-targeting to cilium; Prefoldin mediated transfer of substrate to CCT/TriC; Cooperation of PDCL (PhLP1) and TRiC/CCT in G-protein beta folding; Association of TriC/CCT with target proteins during biosynthesis; Neutrophil degranulation; Folding of actin by CCT/TriC; Formation of tubulin folding intermediates by CCT/TriC		16	24	60667.5	32757.9	45017.2	37569	25288.6	22306.4	11821.5	5418.7	3265.9	1119.9	High	High	High	High	High	High	High	High	High	High	1
P49368-2	Isoform 2 of T-complex protein 1 subunit gamma OS=Homo sapiens OX=9606 GN=CCT3	0	137.773	50	23	208	23	507	56.4	6.49	620.96	23	cell organization and biogenesis;metabolic process;regulation of biological process;transport	cytoskeleton;cytosol;membrane	nucleotide binding;protein binding;RNA binding	Pf00118	7203	ENSG00000163468.14	CCT3	1				0	0	25881.8	12528.9	17897.8	14709.5	9088.9	7653.5	2500.7	709.6	910.5	312.8	High	High	High	High	High	High	High	High	High	High	1
P50990-2	Isoform 2 of T-complex protein 1 subunit theta OS=Homo sapiens OX=9606 GN=CCT8	0	137.613	50	24	263	1	529	57.6	5.39	752.05	24	cell organization and biogenesis;metabolic process;regulation of biological process;transport	cytoplasm;cytoskeleton;cytosol;extracellular;organelle lumen	catalytic activity;nucleotide binding;protein binding	Pf00118	10694	ENSG00000156261.12	CCT8	21				0	0	808.2	435.3	575.6	441	238.7	230.6	103.3	38.5	24.7	8.9	High	High	High	High	High	High	High	High	High	High	1	Met-loss [N-Term]
P0DMV8-2	Isoform 2 of Heat shock 70 kDa protein 1A OS=Homo sapiens OX=9606 GN=HSPA1A	0	136.397	49	24	225	20	586	63.9	5.71	696.42	24	cell organization and biogenesis;metabolic process;regulation of biological process;response to stimulus;transport	cytoplasm;cytosol;endoplasmic reticulum;extracellular;mitochondrion;nucleus	catalytic activity;nucleotide binding;protein binding;receptor activity;RNA binding	Pf00012, Pf06723	3303; 3304		HSPA1A; HSPA1B	6			Apoptosis Modulation and Signaling; Parkin-Ubiquitin Proteasomal System pathway; MAPK Signaling Pathway; Apoptosis Modulation by HSP70; VEGFA-VEGFR2 Signaling Pathway	5	0	62848.2	47773.7	41076.7	25801.1	10213.3	6976.8	2670.9	1875.8	2245.6	556.4	High	High	High	High	High	High	High	High	High	High	1
P62258	14-3-3 protein epsilon OS=Homo sapiens OX=9606 GN=YWHAE PE=1 SV=1	0	135.352	69	15	369	13	255	29.2	4.74	1206.86	15	cell organization and biogenesis;cellular component movement;cellular homeostasis;metabolic process;regulation of biological process;response to stimulus;transport	cytoplasm;cytosol;membrane;mitochondrion;nucleus	protein binding;RNA binding	Pf00244	7531	ENSG00000108953.16; ENSG00000274474.3	YWHAE	17; CHR_HSCHR17_2_CTG2	PI3K-Akt signaling pathway; Hippo signaling pathway; Viral carcinogenesis; Oocyte meiosis; Epstein-Barr virus infection; Cell cycle; Neurotrophin signaling pathway	Regulation of PLK1 Activity at G2/M Transition; Recruitment of NuMA to mitotic centrosomes; Loss of Nlp from mitotic centrosomes; NADE modulates death signalling; Translocation of GLUT4 to the plasma membrane; Deregulated CDK5 triggers multiple neurodegenerative pathways in Alzheimer's disease models; Chk1/Chk2(Cds1) mediated inactivation of Cyclin B:Cdk1 complex; Signaling by Hippo; AURKA Activa…	Cell Cycle; Myometrial Relaxation and Contraction Pathways; VEGFA-VEGFR2 Signaling Pathway; Calcium Regulation in the Cardiac Cell; Sudden Infant Death Syndrome (SIDS) Susceptibility Pathways	65	3	59355	46294.4	46780.9	39474.2	37387.5	34358.7	31436.6	11593.2	3378.5	867.5	High	High	High	High	High	High	High	High	High	High	1
P07355-2	Isoform 2 of Annexin A2 OS=Homo sapiens OX=9606 GN=ANXA2	0	134.112	57	20	306	20	357	40.4	8.37	953.39	20	cell organization and biogenesis;metabolic process;regulation of biological process;response to stimulus;transport	cell surface;cytoplasm;cytosol;endosome;extracellular;membrane;nucleus;organelle lumen	enzyme regulator activity;metal ion binding;protein binding;RNA binding	Pf00191	302	ENSG00000182718.16	ANXA2	15			Prostaglandin Synthesis and Regulation	1	0	74582.3	51096.8	56046	50566.6	40047.1	25013.1	2719.7	953.4	2456.1	938.4	High	High	High	High	High	High	High	High	High	High	1
Q99832	T-complex protein 1 subunit eta OS=Homo sapiens OX=9606 GN=CCT7 PE=1 SV=2	0	133.882	48	20	168	20	543	59.3	7.65	513.22	20	metabolic process;regulation of biological process;transport	cytoplasm;cytosol;mitochondrion	nucleotide binding;protein binding	Pf00118	10574	ENSG00000135624.15	CCT7	2		Prefoldin mediated transfer of substrate to CCT/TriC; Cooperation of PDCL (PhLP1) and TRiC/CCT in G-protein beta folding; Association of TriC/CCT with target proteins during biosynthesis; Formation of tubulin folding intermediates by CCT/TriC; Folding of actin by CCT/TriC		9	0	38974.3	19705.5	26708	22393.5	14105.6	11930.3	5505.6	2303.6	1400.6	419.7	High	High	High	High	High	High	High	High	High	High	1
Q8NC51-4	Isoform 4 of Plasminogen activator inhibitor 1 RNA-binding protein OS=Homo sapiens OX=9606 GN=SERBP1	0	131.431	51	17	156	1	387	42.4	8.44	488.75	17	regulation of biological process	cytoplasm;cytosol;membrane;nucleus	protein binding;RNA binding	Pf04774	26135	ENSG00000142864.14	SERBP1	1			Apoptosis-related network due to altered Notch3 in ovarian cancer	1	0	790.9	242.1	617.5	494	254.2	333.4	219.8	199.9	238.5	164.9	High	High	High	High	High	High	High	High	High	High	1	Met-loss [N-Term]
Q8NC51-3	Isoform 3 of Plasminogen activator inhibitor 1 RNA-binding protein OS=Homo sapiens OX=9606 GN=SERBP1	0	131.431	50	17	156	1	393	43.1	8.44	488.75	17	regulation of biological process	cytoplasm;cytosol;membrane;nucleus	protein binding;RNA binding	Pf04774	26135	ENSG00000142864.14	SERBP1	1			Apoptosis-related network due to altered Notch3 in ovarian cancer	1	0	790.9	242.1	617.5	494	254.2	333.4	219.8	199.9	238.5	164.9	High	High	High	High	High	High	High	High	High	High	1	Met-loss [N-Term]
P51858	Hepatoma-derived growth factor OS=Homo sapiens OX=9606 GN=HDGF PE=1 SV=1	0	130.204	73	17	212	16	240	26.8	4.73	692.19	17	cell proliferation;metabolic process;regulation of biological process;response to stimulus	cytoplasm;extracellular;nucleus	DNA binding;nucleotide binding;protein binding;RNA binding	Pf00855	3068	ENSG00000143321.18	HDGF	1		XBP1(S) activates chaperone genes		4	1	36264.7	30186.1	28637.5	25389.4	22850.6	17910.9	12340	8595.5	8543.8	7089.6	High	High	High	High	High	High	High	High	High	High	1
P68363	Tubulin alpha-1B chain OS=Homo sapiens OX=9606 GN=TUBA1B PE=1 SV=1	0	129.349	47	16	229	0	451	50.1	5.06	710.91	16	cell division;cell organization and biogenesis;response to stimulus;transport	cytoplasm;cytoskeleton;membrane	catalytic activity;nucleotide binding;protein binding;RNA binding;structural molecule activity	Pf00091, Pf03953	10376	ENSG00000123416.15	TUBA1B	12	Pathogenic Escherichia coli infection; Apoptosis; Gap junction; Phagosome	COPI-independent Golgi-to-ER retrograde traffic; COPI-dependent Golgi-to-ER retrograde traffic; Carboxyterminal post-translational modifications of tubulin; Recruitment of NuMA to mitotic centrosomes; Hedgehog 'off' state; Translocation of GLUT4 to the plasma membrane; Microtubule-dependent trafficking of connexons from Golgi to the plasma membrane; Separation of Sister Chromatids; COPI-mediated …	Pathogenic Escherichia coli infection; Allograft Rejection; Parkin-Ubiquitin Proteasomal System pathway	66	0											High	High	High	High	High	High	High	High	High	High	0
Q08J23	RNA cytosine C(5)-methyltransferase NSUN2 OS=Homo sapiens OX=9606 GN=NSUN2 PE=1 SV=2	0	129.192	43	25	187	25	767	86.4	6.77	578.79	25	cell division;metabolic process	cytoplasm;cytoskeleton;nucleus	catalytic activity;RNA binding	Pf01189, Pf13659	54888	ENSG00000037474.14	NSUN2	5		tRNA modification in the nucleus and cytosol		3	0	16068.6	12670.3	11645	9639.6	8282.5	6033.3	3033.9	562.7	660.3	130.2	High	High	High	High	High	High	High	High	High	High	1
P53396-3	Isoform 3 of ATP-citrate synthase OS=Homo sapiens OX=9606 GN=ACLY	0	128.826	32	24	196	24	830	91	8.68	513.77	24	metabolic process;regulation of biological process;transport	cytosol;extracellular;membrane;organelle lumen	catalytic activity;metal ion binding;nucleotide binding;protein binding	Pf00285, Pf00549, Pf02629	47	ENSG00000131473.16	ACLY	17			Sterol Regulatory Element-Binding Proteins (SREBP) signalling; TCA Cycle and Deficiency of Pyruvate Dehydrogenase complex (PDHc); Fatty Acid Biosynthesis; Amino Acid metabolism	4	0	31326.8	19069.8	22258	16433.5	5515	1562	670.5	590.7	931.7	207.6	High	High	High	High	High	High	High	High	High	High	1
Q92598	Heat shock protein 105 kDa OS=Homo sapiens OX=9606 GN=HSPH1 PE=1 SV=1	0	128.649	37	22	135	20	858	96.8	5.39	421.09	22	metabolic process;regulation of biological process;response to stimulus;transport	cytoplasm;cytosol;extracellular;nucleus;organelle lumen	enzyme regulator activity;nucleotide binding;protein binding	Pf00012	10808	ENSG00000120694.19	HSPH1	13	Protein processing in endoplasmic reticulum	Scavenging by Class F Receptors; Regulation of HSF1-mediated heat shock response		8	1	8912.9	7144.8	6761.7	5205.6	1659.7	1006.1	583.3	322.9	362.2	104.8	High	High	High	High	High	High	High	High	High	High	1
Q8NC51-2	Isoform 2 of Plasminogen activator inhibitor 1 RNA-binding protein OS=Homo sapiens OX=9606 GN=SERBP1	0	126.931	51	18	154	2	402	44.2	8.66	466.4	18	regulation of biological process	cytoplasm;cytosol;membrane;nucleus	protein binding;RNA binding	Pf04774	26135	ENSG00000142864.14	SERBP1	1			Apoptosis-related network due to altered Notch3 in ovarian cancer	1	0	29053.3	9742.1	18840.4	16579.9	7708.5	9698.4	7625.9	6419.9	7565.8	4982.9	High	High	High	High	High	High	High	High	High	High	1	Met-loss [N-Term]
Q8NC51	Plasminogen activator inhibitor 1 RNA-binding protein OS=Homo sapiens OX=9606 GN=SERBP1 PE=1 SV=2	0	126.931	51	18	154	2	408	44.9	8.65	466.4	18	regulation of biological process	cytoplasm;cytosol;membrane;nucleus	protein binding;RNA binding	Pf04774	26135	ENSG00000142864.14	SERBP1	1			Apoptosis-related network due to altered Notch3 in ovarian cancer	1	16	29053.3	9742.1	18840.4	16579.9	7708.5	9698.4	7625.9	6419.9	7565.8	4982.9	High	High	High	High	High	High	High	High	High	High	1	Met-loss [N-Term]
Q99832-3	Isoform 3 of T-complex protein 1 subunit eta OS=Homo sapiens OX=9606 GN=CCT7	0	126.868	46	19	162	19	499	54.8	7.68	490.58	19	metabolic process;regulation of biological process;transport	cytoplasm;cytosol;mitochondrion	nucleotide binding;protein binding	Pf00118	10574	ENSG00000135624.15	CCT7	2				0	0	38974.3	19705.5	26708	22393.5	14105.6	11930.3	5505.6	2303.6	1400.6	419.7	High	High	High	High	High	High	High	High	High	High	1
P30101	Protein disulfide-isomerase A3 OS=Homo sapiens OX=9606 GN=PDIA3 PE=1 SV=4	0	126.825	45	19	189	19	505	56.7	6.35	596.11	19	cellular homeostasis;metabolic process;regulation of biological process;response to stimulus;transport	cell surface;endoplasmic reticulum;membrane;nucleus;organelle lumen	catalytic activity;protein binding;RNA binding	Pf00085, Pf13098, Pf13848, Pf13899, Pf13905	2923	ENSG00000167004.12	PDIA3	15	Antigen processing and presentation; Protein processing in endoplasmic reticulum	ER-Phagosome pathway; Calnexin/calreticulin cycle; Antigen Presentation: Folding, assembly and peptide loading of class I MHC		13	0	37932.9	30416.7	28444.5	19440.2	13741.2	12041.5	10917.5	8639.9	7927.6	5021.4	High	High	High	High	High	High	High	High	High	High	1
P06733-2	Isoform MBP-1 of Alpha-enolase OS=Homo sapiens OX=9606 GN=ENO1	0	126.074	55	17	190	1	341	36.9	6.28	614.55	17	metabolic process;regulation of biological process;response to stimulus	cell surface;cytoplasm;cytosol;membrane;nucleus	catalytic activity;DNA binding;metal ion binding;protein binding;RNA binding	Pf00113, Pf03952, Pf13378	2023		ENO1	1			Glycolysis and Gluconeogenesis	1	0											High	High	High	High	High	High	High	High	High	High	1	Met-loss [N-Term]
Q71U36-2	Isoform 2 of Tubulin alpha-1A chain OS=Homo sapiens OX=9606 GN=TUBA1A	0	125.842	50	16	224	1	416	46.3	5.08	691.68	16	cell division;cell organization and biogenesis;regulation of biological process;transport	cytoskeleton;cytosol;endosome;membrane;nucleus	catalytic activity;nucleotide binding;protein binding;structural molecule activity	Pf00091, Pf03953	7846	ENSG00000167552.13	TUBA1A	12			Pathogenic Escherichia coli infection; Parkin-Ubiquitin Proteasomal System pathway	2	0	544	144.1	351.9	258.6	128.4	155.2	88.6	28.2	17.4	6	High	High	High	High	High	High	High	High	High	High	1
Q71U36	Tubulin alpha-1A chain OS=Homo sapiens OX=9606 GN=TUBA1A PE=1 SV=1	0	125.842	47	16	224	1	451	50.1	5.06	691.68	16	cell division;cell organization and biogenesis;regulation of biological process;transport	cytoplasm;cytoskeleton;cytosol;endosome;membrane;nucleus	catalytic activity;nucleotide binding;protein binding;structural molecule activity	Pf00091, Pf03953	7846	ENSG00000167552.13	TUBA1A	12	Apoptosis; Gap junction; Phagosome; Pathogenic Escherichia coli infection	COPI-independent Golgi-to-ER retrograde traffic; COPI-dependent Golgi-to-ER retrograde traffic; Carboxyterminal post-translational modifications of tubulin; Regulation of PLK1 Activity at G2/M Transition; Recruitment of NuMA to mitotic centrosomes; Hedgehog 'off' state; Loss of Nlp from mitotic centrosomes; Translocation of GLUT4 to the plasma membrane; Prefoldin mediated transfer of substrate to…	Pathogenic Escherichia coli infection; Parkin-Ubiquitin Proteasomal System pathway	73	1	544	144.1	351.9	258.6	128.4	155.2	88.6	28.2	17.4	6	High	High	High	High	High	High	High	High	High	High	1
P63104	14-3-3 protein zeta/delta OS=Homo sapiens OX=9606 GN=YWHAZ PE=1 SV=1	0	125.335	59	14	231	10	245	27.7	4.79	688.52	14	cell organization and biogenesis;metabolic process;regulation of biological process;response to stimulus;transport	cytoplasm;cytosol;membrane;mitochondrion;nucleus	catalytic activity;protein binding;RNA binding	Pf00244	7534	ENSG00000164924.17	YWHAZ	8	Hepatitis B; PI3K-Akt signaling pathway; Hippo signaling pathway; Pathogenic Escherichia coli infection; Oocyte meiosis; Cell cycle; Epstein-Barr virus infection; Viral carcinogenesis	Chk1/Chk2(Cds1) mediated inactivation of Cyclin B:Cdk1 complex; Interleukin-3, 5 and GM-CSF signaling; KSRP (KHSRP) binds and destabilizes mRNA; Activation of BAD and translocation to mitochondria ; GP1b-IX-V activation signalling; Translocation of GLUT4 to the plasma membrane; Rap1 signalling; Deactivation of the beta-catenin transactivating complex; TP53 Regulates Metabolic Genes; RHO GTPases a…	Cell Cycle; Prolactin Signaling Pathway; Pathogenic Escherichia coli infection; Myometrial Relaxation and Contraction Pathways; Calcium Regulation in the Cardiac Cell; Sudden Infant Death Syndrome (SIDS) Susceptibility Pathways	51	3	27491.8	21732.1	21608.9	18609.2	17206.2	14456.1	11745.8	3819.1	1377.9	461	High	High	High	High	High	High	High	High	High	High	1	Met-loss [N-Term]
P31948-2	Isoform 2 of Stress-induced-phosphoprotein 1 OS=Homo sapiens OX=9606 GN=STIP1	0	125.252	45	28	238	28	590	68	7.74	641.12	28	response to stimulus	cytosol;Golgi;nucleus	protein binding;RNA binding	Pf00515, Pf12895, Pf13414, Pf13424, Pf13432, Pf14559	10963	ENSG00000168439.16	STIP1	11				0	0	55017.7	44826.2	41626.6	33949.3	27170	24504.8	13905.6	4431.4	3718.9	2032.3	High	High	High	High	High	High	High	High	High	High	1
P31948	Stress-induced-phosphoprotein 1 OS=Homo sapiens OX=9606 GN=STIP1 PE=1 SV=1	0	125.252	49	28	238	28	543	62.6	6.8	641.12	28	response to stimulus	cytoplasm;cytosol;Golgi;nucleus	protein binding;RNA binding	Pf00515, Pf12895, Pf13414, Pf13424, Pf13432	10963	ENSG00000168439.16	STIP1	11	Prion diseases	HSP90 chaperone cycle for steroid hormone receptors (SHR)		4	0	55017.7	44826.2	41626.6	33949.3	27170	24504.8	13905.6	4431.4	3718.9	2032.3	High	High	High	High	High	High	High	High	High	High	1
P04406	Glyceraldehyde-3-phosphate dehydrogenase OS=Homo sapiens OX=9606 GN=GAPDH PE=1 SV=3	0	123.839	49	13	267	13	335	36	8.46	865.84	13	cell death;cell organization and biogenesis;defense response;metabolic process;regulation of biological process;response to stimulus	cytoplasm;cytoskeleton;cytosol;membrane;nucleus	catalytic activity;enzyme regulator activity;nucleotide binding;protein binding	Pf00044, Pf02800	2597	ENSG00000111640.14	GAPDH	12	Metabolic pathways; Alzheimer's disease; Biosynthesis of amino acids; Carbon metabolism; Glycolysis / Gluconeogenesis; HIF-1 signaling pathway	Gluconeogenesis; Glycolysis	Cori Cycle; Alzheimers Disease; Glycolysis and Gluconeogenesis; Sudden Infant Death Syndrome (SIDS) Susceptibility Pathways	15	0	57287.3	49460.1	46250.2	39326.3	37813.3	34471.1	30481.2	20691.6	10160	464.3	High	High	High	High	High	High	High	High	High	High	1
P07814	Bifunctional glutamate/proline--tRNA ligase OS=Homo sapiens OX=9606 GN=EPRS1 PE=1 SV=5	0	123.286	21	25	170	24	1512	170.5	7.33	480.82	25	cell organization and biogenesis;metabolic process;regulation of biological process;response to stimulus	cytoplasm;cytosol;membrane	catalytic activity;metal ion binding;nucleotide binding;protein binding;RNA binding	Pf00458, Pf00587, Pf00749, Pf01406, Pf03129, Pf03950, Pf09180, Pf14497	2058	ENSG00000136628.17	EPRS	1	Aminoacyl-tRNA biosynthesis; Metabolic pathways; Porphyrin and chlorophyll metabolism	tRNA modification in the nucleus and cytosol; Cytosolic tRNA aminoacylation; SeMet incorporation into proteins	Parkinsons Disease Pathway; Amino Acid metabolism	16	1	18039.2	10327.4	5539.3	3376.7	902.5	1506.5	574.3	430.9	608.9	122.2	High	High	High	High	High	High	High	High	High	High	1
Q9C0C2	182 kDa tankyrase-1-binding protein OS=Homo sapiens OX=9606 GN=TNKS1BP1 PE=1 SV=4	0	122.941	23	23	103	23	1729	181.7	4.86	331.37	23	cell organization and biogenesis;metabolic process;regulation of biological process;response to stimulus	chromosome;cytoplasm;cytoskeleton;cytosol;nucleus	protein binding	Pf15327	85456	ENSG00000149115.13	TNKS1BP1	11		TP53 regulates transcription of additional cell cycle genes whose exact role in the p53 pathway remain uncertain; Deadenylation of mRNA		9	0	621.2	415.6	515.1	413.5	340.3	359.5	294	262.7	257	210	High	High	High	High	High	High	High	High	High	High	1
Q92598-4	Isoform 4 of Heat shock protein 105 kDa OS=Homo sapiens OX=9606 GN=HSPH1	0	122.806	36	21	125	19	860	97.4	5.72	382.84	21	metabolic process;regulation of biological process;response to stimulus;transport	cytoplasm;cytosol;extracellular;organelle lumen	enzyme regulator activity;nucleotide binding;protein binding	Pf00012	10808	ENSG00000120694.19	HSPH1	13				0	0	7902.7	6305.2	5934.3	4587.8	1454.5	869.5	513.8	281.6	325.6	98.1	High	High	High	High	High	High	High	High	High	High	1
P17987	T-complex protein 1 subunit alpha OS=Homo sapiens OX=9606 GN=TCP1 PE=1 SV=1	0	122.367	45	21	166	21	556	60.3	6.11	503.1	21	cell organization and biogenesis;metabolic process;regulation of biological process;response to stimulus;transport	cytoplasm;cytoskeleton;cytosol;Golgi	nucleotide binding;protein binding;RNA binding	Pf00118	6950	ENSG00000120438.11	TCP1	6		BBSome-mediated cargo-targeting to cilium; Prefoldin mediated transfer of substrate to CCT/TriC; Gene and protein expression by JAK-STAT signaling after Interleukin-12 stimulation; Cooperation of PDCL (PhLP1) and TRiC/CCT in G-protein beta folding; Association of TriC/CCT with target proteins during biosynthesis; Folding of actin by CCT/TriC; Formation of tubulin folding intermediates by CCT/TriC…		18	0	40549.7	20155	28666.4	24177	15074.5	12937.1	4859.8	1675.9	1728.8	570.3	High	High	High	High	High	High	High	High	High	High	1	Met-loss [N-Term]
Q08J23-2	Isoform 2 of RNA cytosine C(5)-methyltransferase NSUN2 OS=Homo sapiens OX=9606 GN=NSUN2	0	121.982	43	23	177	23	732	82.3	7.01	552.23	23	cell division;metabolic process	cytoplasm	catalytic activity;RNA binding	Pf01189, Pf13659	54888	ENSG00000037474.14	NSUN2	5				0	0	13457.9	10684.4	9876.6	8210	7080	5172	2516.4	445.9	532.9	104.8	High	High	High	High	High	High	High	High	High	High	1
Q04637-3	Isoform B of Eukaryotic translation initiation factor 4 gamma 1 OS=Homo sapiens OX=9606 GN=EIF4G1	0	121.582	23	26	155	24	1559	171.4	5.31	475.96	26	cell organization and biogenesis;defense response;metabolic process;regulation of biological process;response to stimulus	cytoplasm;cytosol;membrane;nucleus	nucleotide binding;protein binding;RNA binding;structural molecule activity	Pf00566, Pf02020, Pf02847, Pf02854	1981	ENSG00000114867.20	EIF4G1	3			Translation Factors	1	0	9334.4	5469.8	4966.2	2521.3	412.6	730.3	320	206.5	300.7	69.6	High	High	High	High	High	High	High	High	High	High	1
Q04637-9	Isoform 9 of Eukaryotic translation initiation factor 4 gamma 1 OS=Homo sapiens OX=9606 GN=EIF4G1	0	121.582	22	26	155	24	1606	176.1	5.34	475.96	26	cell organization and biogenesis;defense response;metabolic process;regulation of biological process;response to stimulus	cytoplasm;cytosol;membrane;nucleus	nucleotide binding;protein binding;RNA binding;structural molecule activity	Pf00566, Pf02020, Pf02847, Pf02854	1981	ENSG00000114867.20	EIF4G1	3			Translation Factors	1	0	9334.4	5469.8	4966.2	2521.3	412.6	730.3	320	206.5	300.7	69.6	High	High	High	High	High	High	High	High	High	High	1
Q04637-8	Isoform 8 of Eukaryotic translation initiation factor 4 gamma 1 OS=Homo sapiens OX=9606 GN=EIF4G1	0	121.582	22	26	155	24	1600	175.5	5.33	475.96	26	cell organization and biogenesis;defense response;metabolic process;regulation of biological process;response to stimulus	cytoplasm;cytosol;membrane;nucleus	nucleotide binding;protein binding;RNA binding;structural molecule activity	Pf00566, Pf02020, Pf02847, Pf02854	1981	ENSG00000114867.20	EIF4G1	3			Translation Factors	1	0	9334.4	5469.8	4966.2	2521.3	412.6	730.3	320	206.5	300.7	69.6	High	High	High	High	High	High	High	High	High	High	1
Q04637	Eukaryotic translation initiation factor 4 gamma 1 OS=Homo sapiens OX=9606 GN=EIF4G1 PE=1 SV=4	0	121.582	22	26	155	24	1599	175.4	5.33	475.96	26	cell organization and biogenesis;defense response;metabolic process;regulation of biological process;response to stimulus	cytoplasm;cytosol;membrane;nucleus	nucleotide binding;protein binding;RNA binding;structural molecule activity	Pf00566, Pf02020, Pf02847, Pf02854	1981	ENSG00000114867.20	EIF4G1	3	Viral myocarditis; RNA transport	ISG15 antiviral mechanism; mTORC1-mediated signalling; L13a-mediated translational silencing of Ceruloplasmin expression; Nonsense Mediated Decay (NMD) independent of the Exon Junction Complex (EJC); Nonsense Mediated Decay (NMD) enhanced by the Exon Junction Complex (EJC); GTP hydrolysis and joining of the 60S ribosomal subunit; Deadenylation of mRNA; Ribosomal scanning and start codon recogniti…	Translation Factors	32	1	9334.4	5469.8	4966.2	2521.3	412.6	730.3	320	206.5	300.7	69.6	High	High	High	High	High	High	High	High	High	High	1
P04406-2	Isoform 2 of Glyceraldehyde-3-phosphate dehydrogenase OS=Homo sapiens OX=9606 GN=GAPDH	0	121.557	54	12	257	12	293	31.5	7.61	841.81	12	cell death;cell organization and biogenesis;defense response;metabolic process;regulation of biological process;response to stimulus	cytoplasm;cytoskeleton;cytosol;membrane;nucleus	catalytic activity;enzyme regulator activity;nucleotide binding;protein binding	Pf00044, Pf02800	2597	ENSG00000111640.14	GAPDH	12			Cori Cycle; Alzheimers Disease; Glycolysis and Gluconeogenesis; Sudden Infant Death Syndrome (SIDS) Susceptibility Pathways	4	0	52864.5	45755.2	42850.9	36376	35005.6	32033.8	28205.5	19115.3	9432.5	464.3	High	High	High	High	High	High	High	High	High	High	1
P15311	Ezrin OS=Homo sapiens OX=9606 GN=EZR PE=1 SV=4	0	121.073	38	28	270	16	586	69.4	6.27	712.38	28	cell differentiation;cell organization and biogenesis;cellular component movement;metabolic process;regulation of biological process;response to stimulus;transport	cytoplasm;cytoskeleton;cytosol;endosome;membrane	protein binding;RNA binding	Pf00373, Pf00769, Pf09379, Pf09380	7430	ENSG00000092820.17	EZR	6	Proteoglycans in cancer; Pathogenic Escherichia coli infection; Gastric acid secretion; Regulation of actin cytoskeleton; MicroRNAs in cancer; Leukocyte transendothelial migration	Netrin-1 signaling; Recycling pathway of L1	Pathogenic Escherichia coli infection; AGE/RAGE pathway; VEGFA-VEGFR2 Signaling Pathway; Regulation of Actin Cytoskeleton	15	13	82319.8	60910.4	60143.1	51510.3	38794.2	12240	4437.5	2315.8	2546.2	752.3	High	High	High	High	High	High	High	High	High	High	1	Met-loss [N-Term]
P50990-3	Isoform 3 of T-complex protein 1 subunit theta OS=Homo sapiens OX=9606 GN=CCT8	0	119.935	47	20	224	0	475	51.6	5.24	647.88	20	cell organization and biogenesis;metabolic process;regulation of biological process;transport	cytoplasm;cytoskeleton;cytosol;extracellular;organelle lumen	catalytic activity;nucleotide binding;protein binding	Pf00118	10694	ENSG00000156261.12	CCT8	21				0	0	46438.3	24856.8	34847.1	28587.5	19156.2	16851.8	8973.3	4085.3	2442	847.9	Not Found	Not Found	Not Found	Not Found	Not Found	Not Found	Not Found	Not Found	Not Found	Not Found	2
P31948-3	Isoform 3 of Stress-induced-phosphoprotein 1 OS=Homo sapiens OX=9606 GN=STIP1	0	119.844	48	26	218	26	519	59.7	6.8	584.04	26	response to stimulus	cytosol;Golgi;nucleus	protein binding;RNA binding	Pf00515, Pf12895, Pf13414, Pf13424, Pf13432	10963	ENSG00000168439.16	STIP1	11				0	0	50006.8	40722.6	37623.3	30734.4	24632	22341.3	12928	4090.1	3486.9	1899	High	High	High	High	High	High	High	High	High	High	1
Q92598-3	Isoform 3 of Heat shock protein 105 kDa OS=Homo sapiens OX=9606 GN=HSPH1	0	119.745	36	20	122	18	817	92.2	5.4	380.33	20	metabolic process;regulation of biological process;response to stimulus;transport	cytoplasm;cytosol;extracellular;organelle lumen	enzyme regulator activity;nucleotide binding;protein binding	Pf00012	10808		HSPH1	13				0	0	8534.2	6847.8	6434.5	5000.8	1600.6	974.2	573.4	316.2	350.4	104.8	High	High	High	High	High	High	High	High	High	High	1
P12956	X-ray repair cross-complementing protein 6 OS=Homo sapiens OX=9606 GN=XRCC6 PE=1 SV=2	0	119.739	37	21	183	21	609	69.8	6.64	612.84	21	cell organization and biogenesis;defense response;metabolic process;regulation of biological process;response to stimulus;transport	chromosome;cytoplasm;cytosol;extracellular;membrane;nucleus;organelle lumen	catalytic activity;DNA binding;nucleotide binding;protein binding;RNA binding	Pf02037, Pf02735, Pf03730, Pf03731	2547	ENSG00000196419.12	XRCC6	22	Non-homologous end-joining	2-LTR circle formation; Neutrophil degranulation; IRF3-mediated induction of type I IFN; Nonhomologous End-Joining (NHEJ)	Non-homologous end joining	18	0	30213.5	15583.1	16870.3	7938.7	1738.2	2414.7	949.4	534.6	827.9	165.1	High	High	High	High	High	High	High	High	High	High	1
Q04637-4	Isoform C of Eukaryotic translation initiation factor 4 gamma 1 OS=Homo sapiens OX=9606 GN=EIF4G1	0	119.402	23	25	150	23	1512	166.5	5.21	468.93	25	cell organization and biogenesis;defense response;metabolic process;regulation of biological process;response to stimulus	cytoplasm;cytosol;membrane;nucleus	nucleotide binding;protein binding;RNA binding;structural molecule activity	Pf00566, Pf02020, Pf02847, Pf02854	1981	ENSG00000114867.20	EIF4G1	3			Translation Factors	1	0	9334.4	5469.8	4966.2	2521.3	412.6	730.3	320	206.5	300.7	69.6	High	High	High	High	High	High	High	High	High	High	1
Q04637-5	Isoform D of Eukaryotic translation initiation factor 4 gamma 1 OS=Homo sapiens OX=9606 GN=EIF4G1	0	119.402	24	25	150	23	1435	158.4	5.21	468.93	25	cell organization and biogenesis;defense response;metabolic process;regulation of biological process;response to stimulus	cytoplasm;cytosol;membrane;nucleus	nucleotide binding;protein binding;RNA binding;structural molecule activity	Pf00566, Pf02020, Pf02847, Pf02854	1981	ENSG00000114867.20	EIF4G1	3			Translation Factors	1	0	9334.4	5469.8	4966.2	2521.3	412.6	730.3	320	206.5	300.7	69.6	High	High	High	High	High	High	High	High	High	High	1
Q86VP6	Cullin-associated NEDD8-dissociated protein 1 OS=Homo sapiens OX=9606 GN=CAND1 PE=1 SV=2	0	118.876	25	29	227	29	1230	136.3	5.78	594.72	29	cell differentiation;cell organization and biogenesis;cellular homeostasis;metabolic process;regulation of biological process;transport	cytoplasm;cytosol;extracellular;Golgi;membrane;nucleus;organelle lumen	protein binding	Pf08623, Pf12755, Pf13513	55832	ENSG00000111530.12	CAND1	12		Neutrophil degranulation; Iron uptake and transport; Neddylation	Endoderm Differentiation	9	0	18439.7	14049.4	14419.5	11492.4	10488.5	9378.8	7722	2174.4	542.3	146.7	High	High	High	High	High	High	High	High	High	High	1
P11586	C-1-tetrahydrofolate synthase, cytoplasmic OS=Homo sapiens OX=9606 GN=MTHFD1 PE=1 SV=3	0	118.723	28	24	180	24	935	101.5	7.3	508.46	24	metabolic process	cytoplasm;cytosol;membrane;mitochondrion	catalytic activity;nucleotide binding;protein binding	Pf00763, Pf01268, Pf02882	4522		MTHFD1	14	Metabolic pathways; One carbon pool by folate	Metabolism of folate and pterines	Folate Metabolism; One Carbon Metabolism; Trans-sulfuration and one carbon metabolism	9	0	21045.9	16133.4	12491.4	6422.5	1263.8	1691.6	784.7	555.4	701.9	194.5	High	High	High	High	High	High	High	High	High	High	1	Met-loss [N-Term]
Q04637-7	Isoform 7 of Eukaryotic translation initiation factor 4 gamma 1 OS=Homo sapiens OX=9606 GN=EIF4G1	0	116.875	24	24	149	22	1404	154.8	5.16	467.13	24	cell organization and biogenesis;defense response;metabolic process;regulation of biological process;response to stimulus	cytoplasm;cytosol;membrane;nucleus	nucleotide binding;protein binding;RNA binding;structural molecule activity	Pf00566, Pf02020, Pf02847, Pf02854	1981	ENSG00000114867.20	EIF4G1	3			Translation Factors	1	0	9334.4	5469.8	4966.2	2521.3	412.6	730.3	320	206.5	300.7	69.6	High	High	High	High	High	High	High	High	High	High	1
Q04637-6	Isoform E of Eukaryotic translation initiation factor 4 gamma 1 OS=Homo sapiens OX=9606 GN=EIF4G1	0	116.875	24	24	149	22	1403	154.7	5.16	467.13	24	cell organization and biogenesis;defense response;metabolic process;regulation of biological process;response to stimulus	cytoplasm;cytosol;membrane;nucleus	nucleotide binding;protein binding;RNA binding;structural molecule activity	Pf00566, Pf02020, Pf02847, Pf02854	1981	ENSG00000114867.20	EIF4G1	3			Translation Factors	1	0	9334.4	5469.8	4966.2	2521.3	412.6	730.3	320	206.5	300.7	69.6	High	High	High	High	High	High	High	High	High	High	1
P62258-2	Isoform SV of 14-3-3 protein epsilon OS=Homo sapiens OX=9606 GN=YWHAE	0	115.575	68	13	322	11	233	26.5	4.87	1089	13	cell organization and biogenesis;cellular component movement;cellular homeostasis;metabolic process;regulation of biological process;response to stimulus;transport	cytoplasm;cytosol;membrane;mitochondrion;nucleus	protein binding;RNA binding	Pf00244	7531	ENSG00000108953.16; ENSG00000274474.3	YWHAE	17; CHR_HSCHR17_2_CTG2			Cell Cycle; Myometrial Relaxation and Contraction Pathways; VEGFA-VEGFR2 Signaling Pathway; Calcium Regulation in the Cardiac Cell; Sudden Infant Death Syndrome (SIDS) Susceptibility Pathways	5	0	46333.2	35975.6	36362.9	29934.3	28172	25634.1	23321.4	8333.3	2502.3	667.9	High	High	High	High	High	High	High	High	High	High	1
P68363-2	Isoform 2 of Tubulin alpha-1B chain OS=Homo sapiens OX=9606 GN=TUBA1B	0	115.561	52	12	171	0	335	37.2	4.98	573.61	12	cell division;cell organization and biogenesis;response to stimulus;transport	cytoskeleton;membrane	catalytic activity;nucleotide binding;protein binding;RNA binding;structural molecule activity	Pf00091, Pf03953	10376		TUBA1B	12			Pathogenic Escherichia coli infection; Parkin-Ubiquitin Proteasomal System pathway	2	0											High	High	High	High	High	High	High	High	High	High	0
Q14247	Src substrate cortactin OS=Homo sapiens OX=9606 GN=CTTN PE=1 SV=2	0	115.47	48	23	186	23	550	61.5	5.4	562.76	23	cell organization and biogenesis;cellular component movement;regulation of biological process;transport	cytoplasm;cytoskeleton;cytosol;Golgi;membrane	protein binding	Pf00018, Pf02218, Pf07653, Pf14604	2017	ENSG00000085733.15	CTTN	11	Bacterial invasion of epithelial cells; Pathogenic Escherichia coli infection; Shigellosis; Proteoglycans in cancer; Tight junction	RHO GTPases activate PAKs; Clathrin-mediated endocytosis	Pathogenic Escherichia coli infection; Hepatitis C and Hepatocellular Carcinoma	14	0	21698.5	15855.6	17461.4	14897.6	13164.7	13060.9	12954.9	10136.7	10370.6	8201.5	High	High	High	High	High	High	High	High	High	High	1
Q9BQE3	Tubulin alpha-1C chain OS=Homo sapiens OX=9606 GN=TUBA1C PE=1 SV=1	0	115.045	46	16	215	2	449	49.9	5.1	658.6	16	cell division;cell organization and biogenesis;transport	cytoplasm;cytoskeleton;nucleus	catalytic activity;nucleotide binding;protein binding;structural molecule activity	Pf00091, Pf03953	84790	ENSG00000167553.15	TUBA1C	12	Phagosome; Pathogenic Escherichia coli infection; Apoptosis; Gap junction	COPI-independent Golgi-to-ER retrograde traffic; COPI-dependent Golgi-to-ER retrograde traffic; Carboxyterminal post-translational modifications of tubulin; Recruitment of NuMA to mitotic centrosomes; Hedgehog 'off' state; Translocation of GLUT4 to the plasma membrane; Prefoldin mediated transfer of substrate to CCT/TriC; Microtubule-dependent trafficking of connexons from Golgi to the plasma mem…	Pathogenic Escherichia coli infection; Parkin-Ubiquitin Proteasomal System pathway	66	13	101223	23894.7	63418.5	44620.3	18589.2	22909	12234	3189.2	2430.7	631.8	High	High	High	High	High	High	High	High	High	Not Found	1
Q92598-2	Isoform Beta of Heat shock protein 105 kDa OS=Homo sapiens OX=9606 GN=HSPH1	0	114.773	31	20	130	18	814	92.1	5.55	396.64	20	metabolic process;regulation of biological process;response to stimulus;transport	cytoplasm;cytosol;extracellular;organelle lumen	enzyme regulator activity;nucleotide binding;protein binding	Pf00012	10808	ENSG00000120694.19	HSPH1	13				0	0	8912.9	7144.8	6761.7	5205.6	1659.7	1006.1	583.3	322.9	362.2	104.8	High	High	High	High	High	High	High	High	High	High	1
P55060-3	Isoform 3 of Exportin-2 OS=Homo sapiens OX=9606 GN=CSE1L	0	114.196	27	23	159	23	945	107.7	5.82	445.72	23	cell death;cell proliferation;transport	cytoplasm;cytosol;membrane;nucleus	protein binding;transporter activity	Pf03378, Pf03810, Pf08506	1434		CSE1L	20				0	0	24923.4	18743.7	19000.2	14435.2	4972.9	1720.7	886.9	769	1006.2	358.4	High	High	High	High	High	High	High	High	High	High	1
P55060	Exportin-2 OS=Homo sapiens OX=9606 GN=CSE1L PE=1 SV=3	0	114.196	26	23	159	23	971	110.3	5.77	445.72	23	cell death;cell proliferation;transport	cytoplasm;cytosol;membrane;nucleus	protein binding;transporter activity	Pf03378, Pf03810, Pf08506	1434	ENSG00000124207.16	CSE1L	20				0	0	24923.4	18743.7	19000.2	14435.2	4972.9	1720.7	886.9	769	1006.2	358.4	High	High	High	High	High	High	High	High	High	High	1
P51858-2	Isoform 2 of Hepatoma-derived growth factor OS=Homo sapiens OX=9606 GN=HDGF	0	111.319	64	14	168	14	233	25.5	4.55	583.82	14	cell proliferation;metabolic process;regulation of biological process;response to stimulus	cytoplasm;extracellular	DNA binding;nucleotide binding;protein binding;RNA binding	Pf00855	3068	ENSG00000143321.18	HDGF	1				0	0	26406.6	22192.1	21169.5	18948.4	17264.7	13771.7	9369.5	6604.3	6728.9	5611.5	High	High	High	High	High	High	High	High	High	High	1
P51858-3	Isoform 3 of Hepatoma-derived growth factor OS=Homo sapiens OX=9606 GN=HDGF	0	111.319	58	14	168	14	256	28.2	4.79	583.82	14	cell proliferation;metabolic process;regulation of biological process;response to stimulus	cytoplasm;extracellular	DNA binding;nucleotide binding;protein binding;RNA binding	Pf00855	3068	ENSG00000143321.18	HDGF	1				0	0	26406.6	22192.1	21169.5	18948.4	17264.7	13771.7	9369.5	6604.3	6728.9	5611.5	High	High	High	High	High	High	High	High	High	High	1
Q86VP6-2	Isoform 2 of Cullin-associated NEDD8-dissociated protein 1 OS=Homo sapiens OX=9606 GN=CAND1	0	110.901	26	26	207	26	1062	117.8	5.69	544.57	26	cell differentiation;cell organization and biogenesis;cellular homeostasis;metabolic process;regulation of biological process;transport	cytoplasm;cytosol;extracellular;Golgi;membrane;nucleus;organelle lumen	protein binding	Pf08623, Pf13513	55832		CAND1	12				0	0	17059.6	12995.4	13376.7	10604.8	9641.3	8634.4	7076.8	1955.8	479.4	132.5	High	High	High	High	High	High	High	High	High	High	1
P50991	T-complex protein 1 subunit delta OS=Homo sapiens OX=9606 GN=CCT4 PE=1 SV=4	0	110.715	44	20	178	19	539	57.9	7.83	519.47	20	metabolic process;regulation of biological process;transport	cytoplasm;cytoskeleton;cytosol	nucleotide binding;protein binding;RNA binding	Pf00118	10575	ENSG00000115484.14	CCT4	2		BBSome-mediated cargo-targeting to cilium; Prefoldin mediated transfer of substrate to CCT/TriC; Cooperation of PDCL (PhLP1) and TRiC/CCT in G-protein beta folding; Association of TriC/CCT with target proteins during biosynthesis; Formation of tubulin folding intermediates by CCT/TriC; Folding of actin by CCT/TriC		13	0	28222.9	14879.9	20000.3	16199.1	10800.3	8899.8	3047.4	934.1	1138.9	379.8	High	High	High	High	High	High	High	High	High	High	1	Met-loss [N-Term]
Q13263	Transcription intermediary factor 1-beta OS=Homo sapiens OX=9606 GN=TRIM28 PE=1 SV=5	0	109.592	37	19	134	19	835	88.5	5.77	355.02	19	cell organization and biogenesis;defense response;metabolic process;regulation of biological process;response to stimulus	chromosome;nucleus	catalytic activity;DNA binding;metal ion binding;protein binding;RNA binding	Pf00628, Pf00643	10155	ENSG00000130726.11	TRIM28	19		Generic Transcription Pathway	Corticotropin-releasing hormone signaling pathway; Mesodermal Commitment Pathway; ATM Signaling Network in Development and Disease	6	0	8011.9	5957	5517.2	2543.1	1179.5	1159.8	576.1	341.3	396.5	145.4	High	High	High	High	High	High	High	High	High	High	1
P14314-2	Isoform 2 of Glucosidase 2 subunit beta OS=Homo sapiens OX=9606 GN=PRKCSH	0	109.476	34	13	166	13	525	59.1	4.42	556.76	13	metabolic process;regulation of biological process;response to stimulus	endoplasmic reticulum;organelle lumen	metal ion binding;protein binding	Pf07915, Pf12999, Pf13015	5589	ENSG00000130175.9	PRKCSH	19				0	0	15996.3	13544	12981.5	11182.8	9984.3	8772.2	7940.1	6878.6	6109.2	5853.8	High	High	High	High	High	High	High	High	High	High	1
P14314	Glucosidase 2 subunit beta OS=Homo sapiens OX=9606 GN=PRKCSH PE=1 SV=2	0	109.476	34	13	166	13	528	59.4	4.41	556.76	13	metabolic process;regulation of biological process;response to stimulus	endoplasmic reticulum;organelle lumen	metal ion binding;protein binding	Pf07915, Pf12999, Pf13015	5589	ENSG00000130175.9	PRKCSH	19	Protein processing in endoplasmic reticulum	Advanced glycosylation endproduct receptor signaling; Post-translational protein phosphorylation; Regulation of Insulin-like Growth Factor (IGF) transport and uptake by Insulin-like Growth Factor Binding Proteins (IGFBPs); Calnexin/calreticulin cycle		11	0	15996.3	13544	12981.5	11182.8	9984.3	8772.2	7940.1	6878.6	6109.2	5853.8	High	High	High	High	High	High	High	High	High	High	1
Q01518-2	Isoform 2 of Adenylyl cyclase-associated protein 1 OS=Homo sapiens OX=9606 GN=CAP1	0	108.902	41	18	170	18	474	51.8	8.06	440.19	18	cell organization and biogenesis;cellular component movement;regulation of biological process;response to stimulus;transport	cytoskeleton;extracellular;membrane;organelle lumen	protein binding	Pf01213, Pf07986, Pf08603	10487	ENSG00000131236.16	CAP1	1			Angiopoietin Like Protein 8 Regulatory Pathway; Insulin Signaling	2	0	47130.4	38036.6	36818	31241.1	27253.9	14597.1	1524.9	774.3	1832.8	381.1	High	High	High	High	High	High	High	High	High	High	1
Q01518	Adenylyl cyclase-associated protein 1 OS=Homo sapiens OX=9606 GN=CAP1 PE=1 SV=5	0	108.902	41	18	170	18	475	51.9	8.06	440.19	18	cell organization and biogenesis;cellular component movement;regulation of biological process;response to stimulus;transport	cytoplasm;cytoskeleton;extracellular;membrane;organelle lumen	protein binding	Pf01213, Pf07986, Pf08603	10487	ENSG00000131236.16	CAP1	1		Platelet degranulation ; Neutrophil degranulation; Role of ABL in ROBO-SLIT signaling	Angiopoietin Like Protein 8 Regulatory Pathway; Insulin Signaling	13	0	47130.4	38036.6	36818	31241.1	27253.9	14597.1	1524.9	774.3	1832.8	381.1	High	High	High	High	High	High	High	High	High	High	1
P55786	Puromycin-sensitive aminopeptidase OS=Homo sapiens OX=9606 GN=NPEPPS PE=1 SV=2	0	108.645	25	21	187	21	919	103.2	5.72	548.79	21	metabolic process;response to stimulus	cytoplasm;cytosol;nucleus	catalytic activity;metal ion binding	Pf01433, Pf11838, Pf13485	9520	ENSG00000141279.15	NPEPPS	17		Antigen processing: Ubiquitination & Proteasome degradation		4	0	10714.6	8474.6	8578.6	6759.5	6272.6	5613.3	5087.5	3240.5	2241.1	377.7	High	High	High	High	High	High	High	High	High	High	1
Q9Y266	Nuclear migration protein nudC OS=Homo sapiens OX=9606 GN=NUDC PE=1 SV=1	0	108.48	51	17	136	17	331	38.2	5.38	388.86	17	cell division;cell organization and biogenesis;cell proliferation;development;metabolic process	cytoplasm;cytoskeleton;cytosol;nucleus	protein binding	Pf04969, Pf14050	10726	ENSG00000090273.13	NUDC	1		Amplification of signal from unattached kinetochores via a MAD2 inhibitory signal; Separation of Sister Chromatids; Resolution of Sister Chromatid Cohesion; RHO GTPases Activate Formins; Mitotic Telophase/Cytokinesis		17	0	30951.4	25152.5	24362	20227.8	14832	7451.6	1160.7	789.2	1325.3	351.8	High	High	High	High	High	High	High	High	High	High	1	Met-loss [N-Term]
P68371	Tubulin beta-4B chain OS=Homo sapiens OX=9606 GN=TUBB4B PE=1 SV=1	0	108.255	34	12	276	2	445	49.8	4.89	799.88	12	cell organization and biogenesis;cellular component movement;defense response;regulation of biological process;response to stimulus;transport	cytoplasm;cytoskeleton;cytosol;extracellular;nucleus;organelle lumen	catalytic activity;nucleotide binding;protein binding;RNA binding;structural molecule activity	Pf00091, Pf03953, Pf10644	10383	ENSG00000188229.5	TUBB4B	9	Gap junction; Phagosome; Pathogenic Escherichia coli infection	COPI-independent Golgi-to-ER retrograde traffic; COPI-dependent Golgi-to-ER retrograde traffic; Carboxyterminal post-translational modifications of tubulin; Regulation of PLK1 Activity at G2/M Transition; Recruitment of NuMA to mitotic centrosomes; Hedgehog 'off' state; Loss of Nlp from mitotic centrosomes; Translocation of GLUT4 to the plasma membrane; Prefoldin mediated transfer of substrate to…	Pathogenic Escherichia coli infection; Parkin-Ubiquitin Proteasomal System pathway	74	11	52781.1	13035.8	35311.7	26364.4	11816.2	14211.9	7722.5	2420.3	1460.4	339.3	High	High	High	High	High	High	High	High	High	High	1
P35241	Radixin OS=Homo sapiens OX=9606 GN=RDX PE=1 SV=1	0	108.078	36	26	233	14	583	68.5	6.37	607.83	26	cell organization and biogenesis;regulation of biological process;response to stimulus	cytoplasm;cytoskeleton;membrane	protein binding;RNA binding	Pf00373, Pf00769, Pf09379, Pf09380	5962	ENSG00000137710.14	RDX	11	MicroRNAs in cancer; Regulation of actin cytoskeleton; Proteoglycans in cancer	Recycling pathway of L1	Regulation of Actin Cytoskeleton	8	0	16394.3	10026.2	11683.5	10516.5	7934.5	8900.7	7928.1	2738.3	570.9	204	High	High	High	High	High	High	High	High	High	High	1	Met-loss [N-Term]
P60174	Triosephosphate isomerase OS=Homo sapiens OX=9606 GN=TPI1 PE=1 SV=3	0	107.757	68	15	163	15	286	30.8	5.92	538.81	15	development;metabolic process	cytosol;nucleus	catalytic activity;protein binding	Pf00121	7167	ENSG00000111669.14	TPI1	12	Biosynthesis of amino acids; Carbon metabolism; Fructose and mannose metabolism; Metabolic pathways; Glycolysis / Gluconeogenesis; Inositol phosphate metabolism	Gluconeogenesis; Glycolysis	Fatty Acid Beta Oxidation; Cori Cycle; Glycolysis and Gluconeogenesis	14	0	37454.3	34599.6	33361.1	25070.4	23309.9	21508.2	20153.5	12649.3	4861.2	752.3	High	High	High	High	High	High	High	High	High	High	1
P60174-1	Isoform 2 of Triosephosphate isomerase OS=Homo sapiens OX=9606 GN=TPI1	0	107.757	78	15	163	15	249	26.7	6.9	538.81	15	development;metabolic process	cytosol;nucleus	catalytic activity;protein binding	Pf00121	7167	ENSG00000111669.14	TPI1	12			Fatty Acid Beta Oxidation; Cori Cycle; Glycolysis and Gluconeogenesis	3	0	37454.3	34599.6	33361.1	25070.4	23309.9	21508.2	20153.5	12649.3	4861.2	752.3	High	High	High	High	High	High	High	High	High	High	1
Q13263-2	Isoform 2 of Transcription intermediary factor 1-beta OS=Homo sapiens OX=9606 GN=TRIM28	0	107.409	40	18	125	18	753	79.4	5.99	337.52	18	cell organization and biogenesis;defense response;metabolic process;regulation of biological process;response to stimulus	nucleus	catalytic activity;DNA binding;metal ion binding;protein binding;RNA binding	Pf00628, Pf00643, Pf07649	10155	ENSG00000130726.11	TRIM28	19			Corticotropin-releasing hormone signaling pathway; Mesodermal Commitment Pathway; ATM Signaling Network in Development and Disease	3	0	8011.9	5957	5517.2	2543.1	1179.5	1159.8	576.1	341.3	396.5	145.4	High	High	High	High	High	High	High	High	High	High	1
Q92945	Far upstream element-binding protein 2 OS=Homo sapiens OX=9606 GN=KHSRP PE=1 SV=4	0	107.239	36	17	147	15	711	73.1	7.3	512.74	17	metabolic process;regulation of biological process;response to stimulus;transport	cytoplasm;cytosol;membrane;nucleus	DNA binding;protein binding;RNA binding	Pf00013, Pf07650, Pf09005, Pf13014	8570	ENSG00000088247.17	KHSRP	19		ATF4 activates genes; KSRP (KHSRP) binds and destabilizes mRNA	Preimplantation Embryo	8	0	12661.2	8110.1	9046.7	6839.2	4689.5	4579.7	3849.9	2838.6	2225.3	1301.3	High	High	High	High	High	High	High	High	High	High	1
O43175	D-3-phosphoglycerate dehydrogenase OS=Homo sapiens OX=9606 GN=PHGDH PE=1 SV=4	0	106.77	41	17	138	17	533	56.6	6.71	433.44	17	metabolic process	cytosol	catalytic activity;nucleotide binding	Pf00389, Pf02826	26227	ENSG00000092621.11	PHGDH	1	Glycine, serine and threonine metabolism; Metabolic pathways; Biosynthesis of amino acids; Carbon metabolism	Serine biosynthesis	Trans-sulfuration and one carbon metabolism	9	0	25361.9	19499.9	19404.2	14782.8	11150.1	7544.2	2877.1	493.8	627.3	136.4	High	High	High	High	High	High	High	High	High	High	1
P12956-2	Isoform 2 of X-ray repair cross-complementing protein 6 OS=Homo sapiens OX=9606 GN=XRCC6	0	106.486	35	19	168	19	568	65.1	6.52	558.76	19	cell organization and biogenesis;defense response;metabolic process;regulation of biological process;response to stimulus;transport	cytosol;extracellular;membrane;nucleus;organelle lumen	catalytic activity;DNA binding;nucleotide binding;protein binding;RNA binding	Pf02037, Pf02735, Pf03730, Pf03731	2547	ENSG00000196419.12	XRCC6	22			Non-homologous end joining	1	0	24898.8	12848.6	13683.9	6615.7	1436.4	2024	817.4	451.2	723.8	137.6	High	High	High	High	High	High	High	High	High	High	1
P35241-5	Isoform 5 of Radixin OS=Homo sapiens OX=9606 GN=RDX	0	106.359	33	25	227	13	604	71	6.71	596.48	25	cell organization and biogenesis;regulation of biological process;response to stimulus	cytoplasm;cytoskeleton;membrane	protein binding;RNA binding	Pf00373, Pf00769, Pf09379, Pf09380	5962	ENSG00000137710.14	RDX	11			Regulation of Actin Cytoskeleton	1	0	16394.3	10026.2	11683.5	10516.5	7934.5	8900.7	7928.1	2738.3	570.9	204	High	High	High	High	High	High	High	High	High	High	1	Met-loss [N-Term]
P48643	T-complex protein 1 subunit epsilon OS=Homo sapiens OX=9606 GN=CCT5 PE=1 SV=1	0	106.321	41	22	185	21	541	59.6	5.66	491.47	22	metabolic process;regulation of biological process;response to stimulus;transport	cytoplasm;cytoskeleton;cytosol	nucleotide binding;protein binding;RNA binding	Pf00118	22948	ENSG00000150753.11	CCT5	5		BBSome-mediated cargo-targeting to cilium; Prefoldin mediated transfer of substrate to CCT/TriC; Cooperation of PDCL (PhLP1) and TRiC/CCT in G-protein beta folding; Association of TriC/CCT with target proteins during biosynthesis; Formation of tubulin folding intermediates by CCT/TriC; Folding of actin by CCT/TriC		13	1	51846.6	27807.8	37730.2	32114.5	20751.7	18566.8	9911	4366.3	2618.5	786	High	High	High	High	High	High	High	High	High	High	1
P04083	Annexin A1 OS=Homo sapiens OX=9606 GN=ANXA1 PE=1 SV=2	0	106.16	53	15	148	15	346	38.7	7.02	441.15	15	cell differentiation;cell organization and biogenesis;cellular component movement;defense response;metabolic process;regulation of biological process;response to stimulus;transport	cell surface;cytoplasm;cytoskeleton;cytosol;endosome;extracellular;membrane;nucleus;vacuole	catalytic activity;DNA binding;enzyme regulator activity;metal ion binding;protein binding;RNA binding;structural molecule activity	Pf00191	301	ENSG00000135046.13	ANXA1	9		Gastrin-CREB signalling pathway via PKC and MAPK; G alpha (i) signalling events; Smooth Muscle Contraction; Interleukin-4 and 13 signaling; Formyl peptide receptors bind formyl peptides and many other ligands	Integrated Breast Cancer Pathway; Spinal Cord Injury; VEGFA-VEGFR2 Signaling Pathway; Prostaglandin Synthesis and Regulation	20	0	27205.4	20787.7	19984.6	12793.2	1990.9	1434	733.3	435.6	548.1	144.7	High	High	High	High	High	High	High	High	High	High	1
P80723-2	Isoform 2 of Brain acid soluble protein 1 OS=Homo sapiens OX=9606 GN=BASP1	0	105.569	71	10	80	10	173	17.7	4.77	254.05	10	cell differentiation;cell organization and biogenesis;regulation of biological process	cytoplasm;cytoskeleton;membrane;nucleus	DNA binding;protein binding		10409		BASP1	5				0	0	26436.1	23386.2	18529.6	18855.8	19527.5	16549.8	15892.8	13932.9	15792.5	11860.3	High	High	High	High	High	High	High	High	High	High	1
P29692	Elongation factor 1-delta OS=Homo sapiens OX=9606 GN=EEF1D PE=1 SV=5	0	104.98	54	13	120	10	281	31.1	5.01	427.94	13	metabolic process;regulation of biological process;response to stimulus	cytoplasm;cytosol;endoplasmic reticulum;nucleus	DNA binding;protein binding;RNA binding;signal transducer activity	Pf00736, Pf10587	1936	ENSG00000104529.17; ENSG00000273594.4	EEF1D	8; CHR_HSCHR8_3_CTG7	Herpes simplex infection	Eukaryotic Translation Elongation	Translation Factors	5	2	34361.9	20182.4	25281.4	17223	6392.4	2931.3	1598.9	1120.5	1885.8	1412.3	High	High	High	High	High	High	High	High	High	High	1
P29692-2	Isoform 2 of Elongation factor 1-delta OS=Homo sapiens OX=9606 GN=EEF1D	0	104.98	23	13	120	10	647	71.4	6.42	427.94	13	metabolic process;regulation of biological process;response to stimulus	cytoplasm;cytosol;endoplasmic reticulum;nucleus	DNA binding;protein binding;RNA binding;signal transducer activity	Pf00736, Pf10587	1936	ENSG00000104529.17; ENSG00000273594.4	EEF1D	8; CHR_HSCHR8_3_CTG7			Translation Factors	1	0	34361.9	20182.4	25281.4	17223	6392.4	2931.3	1598.9	1120.5	1885.8	1412.3	High	High	High	High	High	High	High	High	High	High	1
Q14247-3	Isoform 3 of Src substrate cortactin OS=Homo sapiens OX=9606 GN=CTTN	0	104.67	46	20	159	20	513	57.4	5.33	491.75	20	cell organization and biogenesis;cellular component movement;regulation of biological process;transport	cytoplasm;cytoskeleton;cytosol;Golgi;membrane	protein binding	Pf00018, Pf02218, Pf07653, Pf14604	2017	ENSG00000085733.15	CTTN	11			Pathogenic Escherichia coli infection; Hepatitis C and Hepatocellular Carcinoma	2	0	19932.5	14583.4	16071.5	13716.9	12188.9	12102.3	12034.3	9381	9628.2	7633.5	High	High	High	High	High	High	High	High	High	High	1
Q02952-3	Isoform 3 of A-kinase anchor protein 12 OS=Homo sapiens OX=9606 GN=AKAP12	0	104.549	24	19	71	19	1677	180.9	4.44	261.22	19	regulation of biological process;response to stimulus;transport	cytoplasm;cytoskeleton;cytosol;membrane	protein binding	Pf03832	9590	ENSG00000131016.16	AKAP12	6			G Protein Signaling Pathways	1	0	433.6	313.3	341.7	287.5	257.2	243.8	212.7	173.4	172.4	139.8	High	High	High	High	High	High	High	High	High	High	1
Q02952-2	Isoform 2 of A-kinase anchor protein 12 OS=Homo sapiens OX=9606 GN=AKAP12	0	104.549	24	19	71	19	1684	181.6	4.44	261.22	19	regulation of biological process;response to stimulus;transport	cytoplasm;cytoskeleton;cytosol;membrane	protein binding	Pf03832	9590	ENSG00000131016.16	AKAP12	6			G Protein Signaling Pathways	1	0	433.6	313.3	341.7	287.5	257.2	243.8	212.7	173.4	172.4	139.8	High	High	High	High	High	High	High	High	High	High	1
Q02952	A-kinase anchor protein 12 OS=Homo sapiens OX=9606 GN=AKAP12 PE=1 SV=4	0	104.549	23	19	71	19	1782	191.4	4.41	261.22	19	regulation of biological process;response to stimulus;transport	cytoplasm;cytoskeleton;cytosol;membrane	protein binding	Pf03832	9590	ENSG00000131016.16	AKAP12	6			G Protein Signaling Pathways	1	0	433.6	313.3	341.7	287.5	257.2	243.8	212.7	173.4	172.4	139.8	High	High	High	High	High	High	High	High	High	High	1
P49321-2	Isoform 2 of Nuclear autoantigenic sperm protein OS=Homo sapiens OX=9606 GN=NASP	0	103.997	47	15	116	1	449	48.8	4.4	348.35	15	cell organization and biogenesis;cell proliferation;metabolic process;response to stimulus;transport	cytoplasm;nucleus	protein binding	Pf00515, Pf10516, Pf13414, Pf13424	4678	ENSG00000132780.16	NASP	1				0	0											High	High	High	High	Not Found	High	Not Found	Not Found	Not Found	Not Found	1
P50991-2	Isoform 2 of T-complex protein 1 subunit delta OS=Homo sapiens OX=9606 GN=CCT4	0	102.536	42	18	166	17	509	54.7	7.83	492.66	18	metabolic process;regulation of biological process;transport	cytosol	nucleotide binding;protein binding;RNA binding	Pf00118	10575	ENSG00000115484.14	CCT4	2				0	0	21804	11416.6	15127	12402.4	8195.2	6782.4	2389.4	743.7	958.6	321.2	High	High	High	High	High	High	High	High	High	High	1	Met-loss [N-Term]
P55060-4	Isoform 4 of Exportin-2 OS=Homo sapiens OX=9606 GN=CSE1L	0	101.092	24	20	135	20	915	103.8	6.11	375.09	20	cell death;cell proliferation;transport	cytoplasm;cytosol;membrane;nucleus	protein binding;transporter activity	Pf03378, Pf03810, Pf08506	1434	ENSG00000124207.16	CSE1L	20				0	0	20157.8	15202.3	15165.5	11592.9	3986.9	1390.6	746.4	661.1	853.4	320.7	High	High	High	High	High	High	High	High	High	High	1
P55884	Eukaryotic translation initiation factor 3 subunit B OS=Homo sapiens OX=9606 GN=EIF3B PE=1 SV=3	0	100.766	30	18	143	18	814	92.4	5	442.65	18	cell organization and biogenesis;metabolic process;regulation of biological process	cytoplasm;cytosol	protein binding;RNA binding;structural molecule activity	Pf00076, Pf08662, Pf13893, Pf14259	8662	ENSG00000106263.17	EIF3B	7	RNA transport	Formation of the ternary complex, and subsequently, the 43S complex; L13a-mediated translational silencing of Ceruloplasmin expression; Translation initiation complex formation; GTP hydrolysis and joining of the 60S ribosomal subunit; Formation of a pool of free 40S subunits; Ribosomal scanning and start codon recognition	Translation Factors	13	0	11393.5	6493.8	6107.7	3039.6	704.2	917.7	477.8	294.8	350.7	88.6	High	High	High	High	High	High	High	High	High	High	1
P55884-2	Isoform 2 of Eukaryotic translation initiation factor 3 subunit B OS=Homo sapiens OX=9606 GN=EIF3B	0	100.766	28	18	143	18	873	99	5.08	442.65	18	metabolic process;regulation of biological process	cytosol	protein binding;RNA binding;structural molecule activity	Pf00076, Pf08662, Pf13893, Pf14259	8662		EIF3B	7			Translation Factors	1	0	11393.5	6493.8	6107.7	3039.6	704.2	917.7	477.8	294.8	350.7	88.6	High	High	High	High	High	High	High	High	High	High	1
Q14247-2	Isoform 2 of Src substrate cortactin OS=Homo sapiens OX=9606 GN=CTTN	0	100.707	35	19	154	19	634	70.9	6.64	476.96	19	cell organization and biogenesis;cellular component movement;regulation of biological process;transport	cytoplasm;cytoskeleton;cytosol;Golgi;membrane	protein binding	Pf00018, Pf02218, Pf07653, Pf14604	2017	ENSG00000085733.15	CTTN	11			Pathogenic Escherichia coli infection; Hepatitis C and Hepatocellular Carcinoma	2	0	19932.5	14583.4	16071.5	13716.9	12188.9	12102.3	12034.3	9381	9628.2	7633.5	High	High	High	High	High	High	High	High	High	High	1
Q02790	Peptidyl-prolyl cis-trans isomerase FKBP4 OS=Homo sapiens OX=9606 GN=FKBP4 PE=1 SV=3	0	99.077	43	18	158	18	459	51.8	5.43	418.55	18	cell organization and biogenesis;metabolic process;regulation of biological process;response to stimulus;transport	cytoplasm;cytoskeleton;cytosol;mitochondrion;nucleus	catalytic activity;nucleotide binding;protein binding;RNA binding	Pf00254, Pf00515, Pf07719, Pf13174, Pf13371, Pf13414, Pf13424, Pf13432, Pf14559	2288	ENSG00000004478.7	FKBP4	12	Estrogen signaling pathway	Attenuation phase; HSP90 chaperone cycle for steroid hormone receptors (SHR)	Androgen receptor signaling pathway	8	0	33596.2	26738.4	25293.1	17367.9	3052.9	2381.7	1318.6	821.8	1041.2	255	High	High	High	High	High	High	High	High	High	High	1	Met-loss [N-Term]
P06737	Glycogen phosphorylase, liver form OS=Homo sapiens OX=9606 GN=PYGL PE=1 SV=4	0	98.946	26	20	122	20	847	97.1	7.17	330.16	20	cell death;metabolic process;transport	cytoplasm;cytosol;extracellular;organelle lumen	catalytic activity;nucleotide binding;protein binding	Pf00343	5836	ENSG00000100504.16	PYGL	14	Insulin signaling pathway; Metabolic pathways; Glucagon signaling pathway; Insulin resistance; Starch and sucrose metabolism	Neutrophil degranulation; Glycogen breakdown (glycogenolysis)	TNF alpha Signaling Pathway; Glycogen Metabolism	14	0	4019.5	3137	2935	2424.3	2247.6	1778.8	1173.7	407.7	146.9	50.5	High	High	High	High	High	High	High	High	High	High	1
P06737-2	Isoform 2 of Glycogen phosphorylase, liver form OS=Homo sapiens OX=9606 GN=PYGL	0	98.946	27	20	122	20	813	93.1	7.3	330.16	20	cell death;metabolic process;transport	cytoplasm;cytosol;extracellular;organelle lumen	catalytic activity;nucleotide binding;protein binding	Pf00343	5836	ENSG00000100504.16	PYGL	14			TNF alpha Signaling Pathway; Glycogen Metabolism	2	0	4019.5	3137	2935	2424.3	2247.6	1778.8	1173.7	407.7	146.9	50.5	High	High	High	High	High	High	High	High	High	High	1
P62736	Actin, aortic smooth muscle OS=Homo sapiens OX=9606 GN=ACTA2 PE=1 SV=1	0	98.808	27	9	484	2	377	42	5.39	1476.97	9	regulation of biological process;response to stimulus	cytoplasm;cytoskeleton;cytosol	nucleotide binding;protein binding	Pf00022	59	ENSG00000107796.13	ACTA2	10	Vascular smooth muscle contraction	Smooth Muscle Contraction	Myometrial Relaxation and Contraction Pathways; Striated Muscle Contraction	5	0	586.9	437.9	452.3	310.1	166.5	122.2	74.9	31.1	25		High	High	High	High	High	High	High	High	High	High	1
P68133	Actin, alpha skeletal muscle OS=Homo sapiens OX=9606 GN=ACTA1 PE=1 SV=1	0	98.808	27	9	484	2	377	42	5.39	1476.97	9	cell organization and biogenesis;cellular component movement;regulation of biological process;response to stimulus	cytoplasm;cytoskeleton;cytosol	nucleotide binding;protein binding;structural molecule activity	Pf00022	58	ENSG00000143632.14	ACTA1	1		Striated Muscle Contraction	Myometrial Relaxation and Contraction Pathways; Fas Ligand (FasL) pathway and Stress induction of Heat Shock Proteins (HSP) regulation; Association Between Physico-Chemical Features and Toxicity Associated Pathways; Striated Muscle Contraction	6	0	586.9	437.9	452.3	310.1	166.5	122.2	74.9	31.1	25		High	High	High	High	High	High	High	High	High	High	1
P63267	Actin, gamma-enteric smooth muscle OS=Homo sapiens OX=9606 GN=ACTG2 PE=1 SV=1	0	98.808	27	9	484	2	376	41.9	5.48	1476.97	9	regulation of biological process	cytoplasm;cytoskeleton;cytosol	nucleotide binding	Pf00022	72	ENSG00000163017.13	ACTG2	2	Vascular smooth muscle contraction	Smooth Muscle Contraction	Common Pathways Underlying Drug Addiction	4	0	586.9	437.9	452.3	310.1	166.5	122.2	74.9	31.1	25		High	High	High	High	High	High	High	High	High	High	1
P68032	Actin, alpha cardiac muscle 1 OS=Homo sapiens OX=9606 GN=ACTC1 PE=1 SV=1	0	98.808	27	9	484	2	377	42	5.39	1476.97	9	cell death;cell organization and biogenesis;cellular component movement;regulation of biological process;response to stimulus	cytoplasm;cytoskeleton;cytosol;membrane	catalytic activity;nucleotide binding;protein binding	Pf00022	70	ENSG00000159251.6	ACTC1	15	Dilated cardiomyopathy; Cardiac muscle contraction; Hypertrophic cardiomyopathy (HCM); Adrenergic signaling in cardiomyocytes	Striated Muscle Contraction	Cardiac Progenitor Differentiation; Myometrial Relaxation and Contraction Pathways; Striated Muscle Contraction	9	0	586.9	437.9	452.3	310.1	166.5	122.2	74.9	31.1	25		High	High	High	High	High	High	High	High	High	High	1
O43852-3	Isoform 3 of Calumenin OS=Homo sapiens OX=9606 GN=CALU	0	98.723	53	14	157	4	323	38	4.63	526.63	14	metabolic process	endoplasmic reticulum;extracellular;Golgi;membrane;organelle lumen	metal ion binding;protein binding	Pf13499	813	ENSG00000128595.16	CALU	7			NOTCH1 regulation of human endothelial cell calcification	1	0	29253.1	21889.1	23815.1	20441.8	17375.2	18987.4	19319.7	18250.3	18733.4	18166.1	High	High	High	High	High	High	High	High	High	High	1
O43852	Calumenin OS=Homo sapiens OX=9606 GN=CALU PE=1 SV=2	0	98.723	54	14	157	4	315	37.1	4.64	526.63	14	metabolic process	endoplasmic reticulum;extracellular;Golgi;membrane;organelle lumen	metal ion binding;protein binding	Pf13499	813	ENSG00000128595.16	CALU	7		Platelet degranulation ; Post-translational protein phosphorylation; Regulation of Insulin-like Growth Factor (IGF) transport and uptake by Insulin-like Growth Factor Binding Proteins (IGFBPs)	NOTCH1 regulation of human endothelial cell calcification	9	11	29253.1	21889.1	23815.1	20441.8	17375.2	18987.4	19319.7	18250.3	18733.4	18166.1	High	High	High	High	High	High	High	High	High	High	1
P19338	Nucleolin OS=Homo sapiens OX=9606 GN=NCL PE=1 SV=3	0	98.436	35	22	189	22	710	76.6	4.7	519.11	22	regulation of biological process;response to stimulus	cytoplasm;membrane;nucleus	DNA binding;protein binding;RNA binding	Pf00076, Pf13893, Pf14259	4691	ENSG00000115053.15	NCL	2	Pathogenic Escherichia coli infection	Major pathway of rRNA processing in the nucleolus and cytosol	Pathogenic Escherichia coli infection; VEGFA-VEGFR2 Signaling Pathway	7	0	89745.9	37027.9	60569	51354.5	14942.9	13722.5	5478.4	4243	6578.9	2415.4	High	High	High	High	High	High	High	High	High	High	1
P31946	14-3-3 protein beta/alpha OS=Homo sapiens OX=9606 GN=YWHAB PE=1 SV=3	0	98.179	58	12	210	6	246	28.1	4.83	635.51	12	cell organization and biogenesis;metabolic process;regulation of biological process;response to stimulus;transport	cytoplasm;cytosol;membrane;mitochondrion;nucleus	protein binding	Pf00244	7529	ENSG00000166913.12	YWHAB	20	Oocyte meiosis; Hepatitis B; Cell cycle; Epstein-Barr virus infection; PI3K-Akt signaling pathway; Hippo signaling pathway; Viral carcinogenesis	MAP2K and MAPK activation; mTORC1-mediated signalling; Negative regulation of MAPK pathway; ARMS-mediated activation; Tristetraprolin (TTP, ZFP36) binds and destabilizes mRNA; Translocation of GLUT4 to the plasma membrane; Rap1 signalling; Paradoxical activation of RAF signaling by kinase inactive BRAF; Frs2-mediated activation; Butyrate Response Factor 1 (BRF1) binds and destabilizes mRNA; Inter…	Cell Cycle; IL-3 Signaling Pathway; Myometrial Relaxation and Contraction Pathways; Calcium Regulation in the Cardiac Cell; Sudden Infant Death Syndrome (SIDS) Susceptibility Pathways	68	0	12424.1	9935.3	9706.8	8181.8	7104.9	4774	1446.7	509.5	549.9	186.3	High	High	High	High	High	High	High	High	High	High	1
P31946-2	Isoform Short of 14-3-3 protein beta/alpha OS=Homo sapiens OX=9606 GN=YWHAB	0	98.179	58	12	210	6	244	27.8	4.83	635.51	12	cell organization and biogenesis;metabolic process;regulation of biological process;response to stimulus;transport	cytoplasm;cytosol;membrane;mitochondrion;nucleus	protein binding	Pf00244	7529		YWHAB	20			Cell Cycle; IL-3 Signaling Pathway; Myometrial Relaxation and Contraction Pathways; Calcium Regulation in the Cardiac Cell; Sudden Infant Death Syndrome (SIDS) Susceptibility Pathways	5	0	12424.1	9935.3	9706.8	8181.8	7104.9	4774	1446.7	509.5	549.9	186.3	High	High	High	High	High	High	High	High	High	High	1
P08133	Annexin A6 OS=Homo sapiens OX=9606 GN=ANXA6 PE=1 SV=3	0	98.09	40	24	156	24	673	75.8	5.6	443.71	24	cell organization and biogenesis;cellular homeostasis;regulation of biological process;response to stimulus;transport	cytoplasm;membrane;mitochondrion	metal ion binding;nucleotide binding;protein binding;transporter activity	Pf00191	309	ENSG00000197043.13	ANXA6	5		Smooth Muscle Contraction	Calcium Regulation in the Cardiac Cell; Prostaglandin Synthesis and Regulation	4	0	22595.6	16927.3	16658	11225.6	4218.9	1356.5	673	481.2	654.7	188.9	High	High	High	High	High	High	High	High	High	High	1
P27797	Calreticulin OS=Homo sapiens OX=9606 GN=CALR PE=1 SV=1	0	97.905	47	17	173	17	417	48.1	4.44	467.2	17	cell differentiation;cell organization and biogenesis;cellular homeostasis;metabolic process;regulation of biological process;response to stimulus;transport	cell surface;cytoplasm;cytosol;endoplasmic reticulum;extracellular;Golgi;membrane;nucleus;organelle lumen	DNA binding;metal ion binding;protein binding;RNA binding	Pf00262	811	ENSG00000179218.13	CALR	19	Antigen processing and presentation; Protein processing in endoplasmic reticulum; Phagosome; Chagas disease (American trypanosomiasis); HTLV-I infection	Scavenging by Class F Receptors; Assembly of Viral Components at the Budding Site; ATF6 (ATF6-alpha) activates chaperone genes; Antigen Presentation: Folding, assembly and peptide loading of class I MHC; ER-Phagosome pathway; Calnexin/calreticulin cycle; Scavenging by Class A Receptors	Androgen receptor signaling pathway; Photodynamic therapy-induced unfolded protein response; Calcium Regulation in the Cardiac Cell	32	0	50720.2	43189.4	37037.9	28349.8	22798.9	21303.8	20815.9	18531.3	18442.7	15047.3	High	High	High	High	High	High	High	High	High	High	1
Q99832-4	Isoform 4 of T-complex protein 1 subunit eta OS=Homo sapiens OX=9606 GN=CCT7	0	97.618	39	15	120	15	456	50.3	7.88	375.57	15	metabolic process;regulation of biological process;transport	cytoplasm;cytosol;mitochondrion	nucleotide binding;protein binding	Pf00118	10574	ENSG00000135624.15	CCT7	2				0	0	18523.4	9102.5	12890.2	10362.8	6624.8	5553.6	2506.4	954.5	704.7	196.4	High	High	High	High	High	High	High	High	High	High	1
P40926	Malate dehydrogenase, mitochondrial OS=Homo sapiens OX=9606 GN=MDH2 PE=1 SV=3	0	97.395	61	17	177	17	338	35.5	8.68	500.96	17	metabolic process	membrane;mitochondrion;nucleus;organelle lumen	catalytic activity;nucleotide binding;protein binding;RNA binding	Pf00056, Pf01073, Pf01118, Pf02866, Pf13460	4191	ENSG00000146701.11	MDH2	7	Glyoxylate and dicarboxylate metabolism; Pyruvate metabolism; Cysteine and methionine metabolism; Carbon metabolism; Metabolic pathways; Citrate cycle (TCA cycle)	Gluconeogenesis; Citric acid cycle (TCA cycle)	Amino Acid metabolism; Glycolysis and Gluconeogenesis; TCA Cycle	16	0	21683.9	20816.4	20213.5	19009.2	23163.3	24679.4	21686.8	9503.4	1458.2	173.4	High	High	High	High	High	High	High	High	High	High	1
P08670	Vimentin OS=Homo sapiens OX=9606 GN=VIM PE=1 SV=4	0	97.32	45	20	166	18	466	53.6	5.12	458.45	20	cell differentiation;cell organization and biogenesis;cellular component movement;metabolic process;regulation of biological process;response to stimulus	cytoplasm;cytoskeleton;cytosol;membrane	protein binding;RNA binding;structural molecule activity	Pf00038, Pf04111, Pf04156, Pf04732, Pf05622, Pf10186	7431	ENSG00000026025.15	VIM	10	Epstein-Barr virus infection; MicroRNAs in cancer	Interleukin-4 and 13 signaling; Caspase-mediated cleavage of cytoskeletal proteins; Striated Muscle Contraction	Allograft Rejection; Spinal Cord Injury; Primary Focal Segmental Glomerulosclerosis FSGS; Apoptosis-related network due to altered Notch3 in ovarian cancer; Striated Muscle Contraction; TGF-B Signaling in Thyroid Cells for Epithelial-Mesenchymal Transition; T-Cell antigen Receptor (TCR) Signaling Pathway	20	2	11006.8	4224.4	6521.1	6605	6029.2	17802.4	9608.6	2935.7	8537	5171.5	High	High	High	High	High	High	High	High	High	High	1
Q9C0C2-2	Isoform 2 of 182 kDa tankyrase-1-binding protein OS=Homo sapiens OX=9606 GN=TNKS1BP1	0	97.209	35	17	89	17	778	82.6	4.6	286.49	17	cell organization and biogenesis;metabolic process;regulation of biological process;response to stimulus	cytoplasm;cytoskeleton;cytosol;nucleus	protein binding		85456		TNKS1BP1	11				0	0	390.9	241.3	321.5	260.6	192.6	202	171.9	159.3	137.6	121.5	High	High	High	High	High	High	High	High	High	High	1
P27348	14-3-3 protein theta OS=Homo sapiens OX=9606 GN=YWHAQ PE=1 SV=1	0	96.991	63	13	190	8	245	27.7	4.78	578.93	13	cell organization and biogenesis;regulation of biological process;response to stimulus;transport	cytoplasm;cytosol;membrane;mitochondrion	protein binding	Pf00244	10971	ENSG00000134308.13	YWHAQ	2	Epstein-Barr virus infection; Cell cycle; Pathogenic Escherichia coli infection; Hippo signaling pathway; Hepatitis B; Viral carcinogenesis; PI3K-Akt signaling pathway; Oocyte meiosis	Translocation of GLUT4 to the plasma membrane; Chk1/Chk2(Cds1) mediated inactivation of Cyclin B:Cdk1 complex; TP53 Regulates Metabolic Genes; Activation of BAD and translocation to mitochondria ; RHO GTPases activate PKNs	Cell Cycle; Pathogenic Escherichia coli infection; Primary Focal Segmental Glomerulosclerosis FSGS; IL-3 Signaling Pathway; Myometrial Relaxation and Contraction Pathways; Calcium Regulation in the Cardiac Cell; Sudden Infant Death Syndrome (SIDS) Susceptibility Pathways	37	0	11538.1	8963.4	8744.3	7372.6	5478.5	2641.6	1077.9	568	486.3	134.3	High	High	High	High	High	High	High	High	High	High	1
P61981	14-3-3 protein gamma OS=Homo sapiens OX=9606 GN=YWHAG PE=1 SV=2	0	96.445	59	13	192	9	247	28.3	4.89	513.12	13	cell organization and biogenesis;regulation of biological process;response to stimulus;transport	cytoplasm;cytosol;membrane;mitochondrion	enzyme regulator activity;protein binding;RNA binding	Pf00244	7532	ENSG00000170027.6	YWHAG	7	Epstein-Barr virus infection; Oocyte meiosis; Cell cycle; Hippo signaling pathway; Viral carcinogenesis; PI3K-Akt signaling pathway	Chk1/Chk2(Cds1) mediated inactivation of Cyclin B:Cdk1 complex; Regulation of PLK1 Activity at G2/M Transition; AURKA Activation by TPX2; Anchoring of the basal body to the plasma membrane; Recruitment of NuMA to mitotic centrosomes; Activation of BAD and translocation to mitochondria ; Recruitment of mitotic centrosome proteins and complexes; Loss of Nlp from mitotic centrosomes; Translocation o…	Cell Cycle; Prolactin Signaling Pathway; Myometrial Relaxation and Contraction Pathways; Calcium Regulation in the Cardiac Cell; Sudden Infant Death Syndrome (SIDS) Susceptibility Pathways	48	1	17368.6	13161.4	13038.1	11485	10615	9513	7483.8	3519.3	1963.2	478.6	High	High	High	High	High	High	High	High	High	High	1
O60506	Heterogeneous nuclear ribonucleoprotein Q OS=Homo sapiens OX=9606 GN=SYNCRIP PE=1 SV=2	0	96.336	33	16	110	0	623	69.6	8.59	378.75	16	cell differentiation;metabolic process;regulation of biological process;response to stimulus	cytoplasm;endoplasmic reticulum;membrane;nucleus;spliceosomal complex	protein binding;RNA binding	Pf00076, Pf13893, Pf14259	10492	ENSG00000135316.17	SYNCRIP	6				0	0											High	High	High	High	High	High	High	High	High	High	0
O60506-2	Isoform 2 of Heterogeneous nuclear ribonucleoprotein Q OS=Homo sapiens OX=9606 GN=SYNCRIP	0	96.336	35	16	110	0	588	65.6	8.6	378.75	16	cell differentiation;metabolic process;regulation of biological process;response to stimulus	endoplasmic reticulum;membrane;nucleus;spliceosomal complex	protein binding;RNA binding	Pf00076, Pf13893, Pf14259	10492		SYNCRIP	6				0	0											High	High	High	High	High	High	High	High	High	High	0
P35580	Myosin-10 OS=Homo sapiens OX=9606 GN=MYH10 PE=1 SV=3	0	95.479	11	20	150	7	1976	228.9	5.54	432.24	20	cell organization and biogenesis;cellular component movement;metabolic process;regulation of biological process;transport	cytoplasm;cytosol;nucleus	catalytic activity;motor activity;nucleotide binding;protein binding;transporter activity	Pf00063, Pf00769, Pf01496, Pf01576, Pf02736, Pf04111, Pf05622, Pf05911, Pf06637, Pf07888, Pf09726, Pf12128, Pf13094, Pf13514	4628	ENSG00000133026.12	MYH10	17	Salmonella infection; Regulation of actin cytoskeleton; Tight junction	RHO GTPases activate PAKs; EPHA-mediated growth cone collapse; RHO GTPases Activate ROCKs; Sema4D induced cell migration and growth-cone collapse; RHO GTPases activate CIT; RHO GTPases activate PKNs	Regulation of Actin Cytoskeleton	18	0											High	High	High	High	High	High	High	High	High	High	1
P35580-4	Isoform 4 of Myosin-10 OS=Homo sapiens OX=9606 GN=MYH10	0	95.479	11	20	150	7	2007	232.4	5.55	432.24	20	cell organization and biogenesis;cellular component movement;metabolic process;regulation of biological process;transport	cytoplasm;cytosol;nucleus	catalytic activity;motor activity;nucleotide binding;protein binding;transporter activity	Pf00063, Pf00769, Pf01496, Pf01576, Pf02736, Pf04111, Pf05622, Pf05911, Pf06637, Pf07888, Pf09726, Pf12128, Pf13094, Pf13514	4628	ENSG00000133026.12	MYH10	17			Regulation of Actin Cytoskeleton	1	0											High	High	High	High	High	High	High	High	High	High	1
P35580-2	Isoform 2 of Myosin-10 OS=Homo sapiens OX=9606 GN=MYH10	0	95.479	11	20	150	7	1992	230.6	5.57	432.24	20	cell organization and biogenesis;cellular component movement;metabolic process;regulation of biological process;transport	cytoplasm;cytosol;nucleus	catalytic activity;motor activity;nucleotide binding;protein binding;transporter activity	Pf00063, Pf00769, Pf01496, Pf01576, Pf02736, Pf04111, Pf05622, Pf05911, Pf06637, Pf07888, Pf09726, Pf12128, Pf13094, Pf13514	4628		MYH10	17			Regulation of Actin Cytoskeleton	1	0											High	High	High	High	High	High	High	High	High	High	1
P35580-5	Isoform 5 of Myosin-10 OS=Homo sapiens OX=9606 GN=MYH10	0	95.479	11	20	150	7	1985	229.9	5.57	432.24	20	cell organization and biogenesis;cellular component movement;metabolic process;regulation of biological process;transport	cytoplasm;cytosol;nucleus	catalytic activity;motor activity;nucleotide binding;protein binding;transporter activity	Pf00063, Pf00769, Pf01496, Pf01576, Pf02736, Pf04111, Pf05622, Pf05911, Pf06637, Pf07888, Pf09726, Pf12128, Pf13094, Pf13514	4628	ENSG00000133026.12	MYH10	17			Regulation of Actin Cytoskeleton	1	0											High	High	High	High	High	High	High	High	High	High	1
P35580-3	Isoform 3 of Myosin-10 OS=Homo sapiens OX=9606 GN=MYH10	0	95.479	11	20	150	7	1997	231.2	5.53	432.24	20	cell organization and biogenesis;cellular component movement;metabolic process;regulation of biological process;transport	cytoplasm;cytosol;nucleus	catalytic activity;motor activity;nucleotide binding;protein binding;transporter activity	Pf00063, Pf00769, Pf01496, Pf01576, Pf02736, Pf04111, Pf05622, Pf05911, Pf06637, Pf07888, Pf09726, Pf12128, Pf13094, Pf13514	4628		MYH10	17			Regulation of Actin Cytoskeleton	1	0											High	High	High	High	High	High	High	High	High	High	1
O60506-4	Isoform 4 of Heterogeneous nuclear ribonucleoprotein Q OS=Homo sapiens OX=9606 GN=SYNCRIP	0	94.75	39	16	114	11	527	58.7	7.56	385.9	16	cell differentiation;metabolic process;regulation of biological process;response to stimulus	endoplasmic reticulum;membrane;nucleus;spliceosomal complex	protein binding;RNA binding	Pf00076, Pf13893, Pf14259	10492		SYNCRIP	6				0	0	8424.4	4420.5	4440.1	3142.9	1379.7	857.6	245.2	167.9	325.7	92	High	High	High	High	High	High	High	High	High	High	1
O60506-3	Isoform 3 of Heterogeneous nuclear ribonucleoprotein Q OS=Homo sapiens OX=9606 GN=SYNCRIP	0	94.75	36	16	114	11	562	62.6	7.56	385.9	16	cell differentiation;metabolic process;regulation of biological process;response to stimulus	endoplasmic reticulum;membrane;nucleus;spliceosomal complex	protein binding;RNA binding	Pf00076, Pf13893, Pf14259	10492	ENSG00000135316.17	SYNCRIP	6				0	0	8424.4	4420.5	4440.1	3142.9	1379.7	857.6	245.2	167.9	325.7	92	High	High	High	High	High	High	High	High	High	High	1
Q15084-5	Isoform 5 of Protein disulfide-isomerase A6 OS=Homo sapiens OX=9606 GN=PDIA6	0	94.682	32	14	135	14	488	53.2	5.53	426.95	14	cellular homeostasis;metabolic process;regulation of biological process;response to stimulus;transport	cytosol;endoplasmic reticulum;membrane;organelle lumen	catalytic activity;protein binding	Pf00085, Pf13098, Pf13848, Pf13899, Pf13905	10130	ENSG00000143870.12	PDIA6	2			Photodynamic therapy-induced unfolded protein response	1	0	17581.7	13628.6	14642.6	12429.9	11752.9	10116.3	6676.6	4181.8	4083.8	2323.2	High	High	High	High	High	High	High	High	High	High	1
Q15084-2	Isoform 2 of Protein disulfide-isomerase A6 OS=Homo sapiens OX=9606 GN=PDIA6	0	94.682	32	14	135	14	492	53.9	5.33	426.95	14	cellular homeostasis;metabolic process;regulation of biological process;response to stimulus;transport	cytosol;endoplasmic reticulum;membrane;organelle lumen	catalytic activity;protein binding	Pf00085, Pf13098, Pf13848, Pf13899, Pf13905	10130	ENSG00000143870.12	PDIA6	2			Photodynamic therapy-induced unfolded protein response	1	0	17581.7	13628.6	14642.6	12429.9	11752.9	10116.3	6676.6	4181.8	4083.8	2323.2	High	High	High	High	High	High	High	High	High	High	1
Q15084-4	Isoform 4 of Protein disulfide-isomerase A6 OS=Homo sapiens OX=9606 GN=PDIA6	0	94.682	35	14	135	14	445	48.6	5.08	426.95	14	cellular homeostasis;metabolic process;regulation of biological process;response to stimulus;transport	cytosol;endoplasmic reticulum;membrane;organelle lumen	catalytic activity;protein binding	Pf00085, Pf13098, Pf13848, Pf13899, Pf13905	10130	ENSG00000143870.12	PDIA6	2			Photodynamic therapy-induced unfolded protein response	1	0	17581.7	13628.6	14642.6	12429.9	11752.9	10116.3	6676.6	4181.8	4083.8	2323.2	High	High	High	High	High	High	High	High	High	High	1
Q15084	Protein disulfide-isomerase A6 OS=Homo sapiens OX=9606 GN=PDIA6 PE=1 SV=1	0	94.682	36	14	135	14	440	48.1	5.08	426.95	14	cellular homeostasis;metabolic process;regulation of biological process;response to stimulus;transport	cytosol;endoplasmic reticulum;membrane;organelle lumen	catalytic activity;protein binding	Pf00085, Pf13098, Pf13848, Pf13899, Pf13905	10130	ENSG00000143870.12	PDIA6	2	Protein processing in endoplasmic reticulum	Post-translational protein phosphorylation; Regulation of Insulin-like Growth Factor (IGF) transport and uptake by Insulin-like Growth Factor Binding Proteins (IGFBPs); XBP1(S) activates chaperone genes	Photodynamic therapy-induced unfolded protein response	9	0	17581.7	13628.6	14642.6	12429.9	11752.9	10116.3	6676.6	4181.8	4083.8	2323.2	High	High	High	High	High	High	High	High	High	High	1
Q15084-3	Isoform 3 of Protein disulfide-isomerase A6 OS=Homo sapiens OX=9606 GN=PDIA6	0	94.682	36	14	135	14	437	47.8	5.08	426.95	14	cellular homeostasis;metabolic process;regulation of biological process;response to stimulus;transport	cytosol;endoplasmic reticulum;membrane;organelle lumen	catalytic activity;protein binding	Pf00085, Pf13098, Pf13848, Pf13899, Pf13905	10130	ENSG00000143870.12	PDIA6	2			Photodynamic therapy-induced unfolded protein response	1	0	17581.7	13628.6	14642.6	12429.9	11752.9	10116.3	6676.6	4181.8	4083.8	2323.2	High	High	High	High	High	High	High	High	High	High	1
P52209-2	Isoform 2 of 6-phosphogluconate dehydrogenase, decarboxylating OS=Homo sapiens OX=9606 GN=PGD	0	94.628	37	15	155	15	470	51.8	7.44	494.48	15	metabolic process	cytosol;nucleus	catalytic activity	Pf00393, Pf03446	5226		PGD	1			Pentose Phosphate Pathway; NRF2 pathway	2	0	25406	19894.4	18466.2	16291.7	14184.1	6827.1	778.1	491.6	891.2	166.9	High	High	High	High	High	High	High	High	High	High	1
P52209	6-phosphogluconate dehydrogenase, decarboxylating OS=Homo sapiens OX=9606 GN=PGD PE=1 SV=3	0	94.628	36	15	155	15	483	53.1	7.23	494.48	15	metabolic process	cytoplasm;cytosol;nucleus	catalytic activity	Pf00393, Pf03446	5226	ENSG00000142657.20	PGD	1	Carbon metabolism; Metabolic pathways; Glutathione metabolism; Pentose phosphate pathway	Pentose phosphate pathway (hexose monophosphate shunt)	Pentose Phosphate Pathway; NRF2 pathway	9	0	25406	19894.4	18466.2	16291.7	14184.1	6827.1	778.1	491.6	891.2	166.9	High	High	High	High	High	High	High	High	High	High	1
A6NMY6	Putative annexin A2-like protein OS=Homo sapiens OX=9606 GN=ANXA2P2 PE=5 SV=2	0	94.383	48	16	232	16	339	38.6	6.95	660.97	16	regulation of biological process	extracellular	enzyme regulator activity;metal ion binding;protein binding	Pf00191	304		ANXA2P2	9				0	0	62511.6	42271.4	46690.7	41654.5	32400.2	20291.8	2214.2	779	1951.3	806.2	High	High	High	High	High	High	High	High	High	High	1	Met-loss+Acetyl [N-Term]
O95218-2	Isoform 2 of Zinc finger Ran-binding domain-containing protein 2 OS=Homo sapiens OX=9606 GN=ZRANB2	0	93.704	38	13	112	13	320	36.3	9.76	346.67	13	metabolic process;regulation of biological process	nucleus	metal ion binding;protein binding;RNA binding	Pf00641	9406	ENSG00000132485.13	ZRANB2	1				0	0	5687.6	4501.8	4400.1	3586.1	3083.4	3249.5	3304	2955.4	3071.4	2228.4	High	High	High	High	High	High	High	High	High	High	1
O95218	Zinc finger Ran-binding domain-containing protein 2 OS=Homo sapiens OX=9606 GN=ZRANB2 PE=1 SV=2	0	93.704	37	13	112	13	330	37.4	10.01	346.67	13	metabolic process;regulation of biological process	nucleus	metal ion binding;protein binding;RNA binding	Pf00641	9406	ENSG00000132485.13	ZRANB2	1				0	0	5687.6	4501.8	4400.1	3586.1	3083.4	3249.5	3304	2955.4	3071.4	2228.4	High	High	High	High	High	High	High	High	High	High	1
P68366-2	Isoform 2 of Tubulin alpha-4A chain OS=Homo sapiens OX=9606 GN=TUBA4A	0	93.484	44	15	165	5	433	48.3	5.01	464.38	15	cell organization and biogenesis;regulation of biological process;transport	cytoskeleton;cytosol;extracellular	catalytic activity;nucleotide binding;protein binding;structural molecule activity	Pf00091, Pf03953	7277	ENSG00000127824.13	TUBA4A	2			Pathogenic Escherichia coli infection; Parkin-Ubiquitin Proteasomal System pathway	2	0	25827.6	5426.6	15987.1	11981.3	4264.8	6028.3	3402.2	954.4	653.6	145.5	High	High	High	High	High	High	High	High	High	High	1
P68366	Tubulin alpha-4A chain OS=Homo sapiens OX=9606 GN=TUBA4A PE=1 SV=1	0	93.484	42	15	165	5	448	49.9	5.06	464.38	15	cell organization and biogenesis;regulation of biological process;transport	cytoplasm;cytoskeleton;cytosol;extracellular	catalytic activity;nucleotide binding;protein binding;structural molecule activity	Pf00091, Pf03953	7277	ENSG00000127824.13	TUBA4A	2	Phagosome; Pathogenic Escherichia coli infection; Apoptosis; Gap junction	COPI-independent Golgi-to-ER retrograde traffic; COPI-dependent Golgi-to-ER retrograde traffic; Carboxyterminal post-translational modifications of tubulin; Regulation of PLK1 Activity at G2/M Transition; Recruitment of NuMA to mitotic centrosomes; Hedgehog 'off' state; Loss of Nlp from mitotic centrosomes; Translocation of GLUT4 to the plasma membrane; Prefoldin mediated transfer of substrate to…	Pathogenic Escherichia coli infection; Parkin-Ubiquitin Proteasomal System pathway	76	0	25827.6	5426.6	15987.1	11981.3	4264.8	6028.3	3402.2	954.4	653.6	145.5	High	High	High	High	High	High	High	High	High	High	1
Q14697-2	Isoform 2 of Neutral alpha-glucosidase AB OS=Homo sapiens OX=9606 GN=GANAB	0	92.799	25	19	150	19	966	109.4	6.24	491.01	19	metabolic process	Golgi;membrane;organelle lumen	catalytic activity;RNA binding	Pf01055, Pf13802	23193	ENSG00000089597.16	GANAB	11				0	0	24202.1	19339.6	18687.8	14917.9	10594	7607.1	6804.5	5703.9	5860	3524.9	High	High	High	High	High	High	High	High	High	High	1
Q14697	Neutral alpha-glucosidase AB OS=Homo sapiens OX=9606 GN=GANAB PE=1 SV=3	0	92.799	25	19	150	19	944	106.8	6.14	491.01	19	metabolic process	endoplasmic reticulum;Golgi;membrane;organelle lumen	catalytic activity;RNA binding	Pf01055, Pf13802	23193	ENSG00000089597.16	GANAB	11	N-Glycan biosynthesis; Metabolic pathways; Protein processing in endoplasmic reticulum	Calnexin/calreticulin cycle		8	0	24202.1	19339.6	18687.8	14917.9	10594	7607.1	6804.5	5703.9	5860	3524.9	High	High	High	High	High	High	High	High	High	High	1
Q8WUM4	Programmed cell death 6-interacting protein OS=Homo sapiens OX=9606 GN=PDCD6IP PE=1 SV=1	0	92.507	26	22	133	22	868	96	6.52	362.96	22	cell death;cell division;cell organization and biogenesis;regulation of biological process;transport	cytoplasm;cytoskeleton;cytosol;extracellular;membrane	protein binding	Pf03097, Pf08391, Pf13949	10015	ENSG00000170248.13	PDCD6IP	3	Endocytosis	Budding and maturation of HIV virion; Uptake and function of anthrax toxins		9	0	10581.5	8059.3	7927.2	4054.2	624.2	872	479.7	314.6	360.2	97.3	High	High	High	High	High	High	High	High	High	High	1
Q9Y3F4-2	Isoform 2 of Serine-threonine kinase receptor-associated protein OS=Homo sapiens OX=9606 GN=STRAP	0	92.475	43	12	95	12	363	39.8	5.31	339.88	12	cell organization and biogenesis;regulation of biological process	cytoplasm;cytosol	protein binding;RNA binding	Pf00400	11171	ENSG00000023734.10	STRAP	12			TGF-beta Signaling Pathway	1	0	12444	7835.8	8280.6	6193.1	4891.3	4614.5	3029.9	1297.9	612	249.6	High	High	High	High	High	High	High	High	High	High	1
Q9Y3F4	Serine-threonine kinase receptor-associated protein OS=Homo sapiens OX=9606 GN=STRAP PE=1 SV=1	0	92.475	45	12	95	12	350	38.4	5.12	339.88	12	cell organization and biogenesis;metabolic process;regulation of biological process	cytoplasm;cytosol;nucleus	protein binding;RNA binding	Pf00400	11171	ENSG00000023734.10	STRAP	12	RNA transport	Downregulation of TGF-beta receptor signaling	TGF-beta Signaling Pathway	7	0	12444	7835.8	8280.6	6193.1	4891.3	4614.5	3029.9	1297.9	612	249.6	High	High	High	High	High	High	High	High	High	High	1
P24534	Elongation factor 1-beta OS=Homo sapiens OX=9606 GN=EEF1B2 PE=1 SV=3	0	92.067	59	12	127	9	225	24.7	4.67	403.6	12	metabolic process;response to stimulus	cytoplasm;cytosol;endoplasmic reticulum;nucleus	protein binding;RNA binding	Pf00736, Pf14497	1933	ENSG00000283391.1; ENSG00000114942.13	EEF1B2	2; CHR_HSCHR2_6_CTG7_2		Eukaryotic Translation Elongation	Translation Factors	4	0	46291.8	31146.7	34967.7	26368.5	9276.8	3311	1398.8	1312.9	3641.9	4248.3	High	High	High	High	High	High	High	High	High	High	1	Met-loss [N-Term]
P45974-2	Isoform Short of Ubiquitin carboxyl-terminal hydrolase 5 OS=Homo sapiens OX=9606 GN=USP5	0	92.044	22	16	131	16	835	93.2	5.08	361.97	16	metabolic process;regulation of biological process	cytosol;vacuole	catalytic activity;metal ion binding;protein binding	Pf00443, Pf00627, Pf02148, Pf13423	8078	ENSG00000111667.13	USP5	12				0	0	12996.3	9975.8	10226.3	7882.2	5533.5	3816.6	1515.6	549.9	648.1	194	High	High	High	High	High	High	High	High	High	High	1
P45974	Ubiquitin carboxyl-terminal hydrolase 5 OS=Homo sapiens OX=9606 GN=USP5 PE=1 SV=2	0	92.044	21	16	131	16	858	95.7	5.03	361.97	16	metabolic process;regulation of biological process	cytosol;vacuole	catalytic activity;metal ion binding;protein binding	Pf00443, Pf00627, Pf02148, Pf13423	8078	ENSG00000111667.13	USP5	12		Synthesis of active ubiquitin: roles of E1 and E2 enzymes; Ub-specific processing proteases		6	0	12996.3	9975.8	10226.3	7882.2	5533.5	3816.6	1515.6	549.9	648.1	194	High	High	High	High	High	High	High	High	High	High	1
P50395	Rab GDP dissociation inhibitor beta OS=Homo sapiens OX=9606 GN=GDI2 PE=1 SV=2	0	91.693	41	15	128	12	445	50.6	6.47	391.2	15	metabolic process;regulation of biological process;response to stimulus;transport	cytoplasm;cytosol;extracellular;membrane;organelle lumen	catalytic activity;enzyme regulator activity;protein binding;RNA binding	Pf00996	2665	ENSG00000057608.16	GDI2	10		Neutrophil degranulation; RAB GEFs exchange GTP for GDP on RABs; Rho GTPase cycle		10	3	16212.8	13328.7	12245.4	10562.1	9370.9	6899.3	2750	122.9	325.3	75.3	High	High	High	High	High	High	High	High	High	High	1
P55786-2	Isoform 2 of Puromycin-sensitive aminopeptidase OS=Homo sapiens OX=9606 GN=NPEPPS	0	91.038	24	19	168	19	839	94.5	5.38	484.55	19	metabolic process;response to stimulus	cytoplasm;cytosol;nucleus	catalytic activity;metal ion binding	Pf01433, Pf11838, Pf13485	9520		NPEPPS	17				0	0	9972	7920	7972.1	6270.1	5857.2	5233.1	4761.5	3010.2	2071.6	253.6	High	High	High	High	High	High	High	High	High	High	1
P12270-2	Isoform 2 of Nucleoprotein TPR OS=Homo sapiens OX=9606 GN=TPR	0	90.941	28	17	92	17	726	83.9	5.5	268.97	17	cell division;cell organization and biogenesis;metabolic process;regulation of biological process;response to stimulus;transport	chromosome;cytoplasm;membrane;nucleus	protein binding;RNA binding;transporter activity	Pf03961, Pf04111	7175	ENSG00000047410.13	TPR	1				0	0	4596.5	3128.2	3637.8	2663.7	2473	1812.2	949.3	509.1	460.4	260.3	High	High	High	High	High	High	High	High	High	High	1
P50454	Serpin H1 OS=Homo sapiens OX=9606 GN=SERPINH1 PE=1 SV=2	0	90.833	36	14	123	14	418	46.4	8.69	377.27	14	cell organization and biogenesis;metabolic process;regulation of biological process;response to stimulus	cytoplasm;endoplasmic reticulum;membrane;organelle lumen	enzyme regulator activity;protein binding;RNA binding	Pf00079	871	ENSG00000149257.13	SERPINH1	11		Collagen biosynthesis and modifying enzymes	Endochondral Ossification	4	0	28305.7	15163.5	21263.4	15478.1	11156.5	9554.6	6887.7	4915.2	4622.1	3109.8	High	High	High	High	High	High	High	High	High	High	1
P36952	Serpin B5 OS=Homo sapiens OX=9606 GN=SERPINB5 PE=1 SV=2	0	90.54	46	14	106	14	375	42.1	6.05	345.72	14	cell organization and biogenesis;cellular component movement;regulation of biological process	cytoplasm;extracellular	enzyme regulator activity;protein binding	Pf00079	5268	ENSG00000206075.13	SERPINB5	18	p53 signaling pathway; MicroRNAs in cancer			2	0	17530.4	13850.6	14007.4	10557.2	7768.7	2302.2	458	352.1	502.9	92.1	High	High	High	High	High	High	High	High	High	High	1
P08133-2	Isoform 2 of Annexin A6 OS=Homo sapiens OX=9606 GN=ANXA6	0	90.413	39	23	154	23	641	72.4	5.6	433.94	23	cell organization and biogenesis;cellular homeostasis;regulation of biological process;response to stimulus;transport	membrane;mitochondrion	metal ion binding;nucleotide binding;protein binding;transporter activity	Pf00191	309	ENSG00000197043.13	ANXA6	5			Calcium Regulation in the Cardiac Cell; Prostaglandin Synthesis and Regulation	2	0	22595.6	16927.3	16658	11225.6	4218.9	1356.5	673	481.2	654.7	188.9	High	High	High	High	High	High	High	High	High	High	1
Q96AE4-2	Isoform 2 of Far upstream element-binding protein 1 OS=Homo sapiens OX=9606 GN=FUBP1	0	89.671	39	21	184	19	653	68.6	7.31	534.36	21	metabolic process;regulation of biological process	nucleus	DNA binding;protein binding;RNA binding	Pf00013, Pf07650, Pf13014	8880	ENSG00000162613.16	FUBP1	1				0	2	29493.6	17772.9	20508.2	17198.3	13111.7	13454.1	13589.4	11856.5	10108.7	6520.4	High	High	High	High	High	High	High	High	High	High	1
P06576	ATP synthase subunit beta, mitochondrial OS=Homo sapiens OX=9606 GN=ATP5F1B PE=1 SV=3	0	89.542	32	12	110	12	529	56.5	5.4	339.28	12	cell differentiation;cell organization and biogenesis;cellular homeostasis;metabolic process;regulation of biological process;transport	cell surface;membrane;mitochondrion;nucleus;organelle lumen	catalytic activity;nucleotide binding;protein binding;transporter activity	Pf00006, Pf00306, Pf02874	506	ENSG00000110955.8	ATP5B	12	Alzheimer's disease; Oxidative phosphorylation; Huntington's disease; Metabolic pathways; Parkinson's disease	Transcriptional activation of mitochondrial biogenesis; Cristae formation; Mitochondrial protein import; Formation of ATP by chemiosmotic coupling; Metabolism of proteins	Electron Transport Chain; Oxidative phosphorylation	17	0	2928.1	2559.7	2042	1953.1	3669.6	4680.9	5498.4	4072.2	2389.5	182.3	High	High	High	High	High	High	High	High	High	High	1
P35749-4	Isoform 4 of Myosin-11 OS=Homo sapiens OX=9606 GN=MYH11	0	89.433	7	12	142	3	1938	223.4	5.53	463.6	12	cell organization and biogenesis;metabolic process;transport	cytosol;extracellular	catalytic activity;motor activity;nucleotide binding;protein binding;structural molecule activity	Pf00038, Pf00063, Pf01442, Pf01576, Pf02463, Pf02736, Pf04111, Pf04156, Pf05622, Pf07888, Pf09311, Pf09726, Pf09731, Pf10079, Pf12128, Pf12252, Pf12325, Pf13166	4629	ENSG00000133392.17; ENSG00000276480.5	MYH11	16; CHR_HSCHR16_1_CTG1				0	0	40815	31018.4	29593.3	16555.5	5399.6	4239.2	1391.2	833.8	1112.6	325.2	High	High	High	High	High	High	High	High	High	High	1
P35749	Myosin-11 OS=Homo sapiens OX=9606 GN=MYH11 PE=1 SV=3	0	89.433	6	12	142	3	1972	227.2	5.5	463.6	12	cell organization and biogenesis;metabolic process;transport	cytoskeleton;cytosol;extracellular	catalytic activity;motor activity;nucleotide binding;protein binding;structural molecule activity	Pf00038, Pf00063, Pf01442, Pf01576, Pf02463, Pf02736, Pf04111, Pf04156, Pf05622, Pf06160, Pf07888, Pf09311, Pf09726, Pf09731, Pf10079, Pf12128, Pf12252, Pf12325, Pf13166	4629	ENSG00000133392.17; ENSG00000276480.5	MYH11	16; CHR_HSCHR16_1_CTG1	Vascular smooth muscle contraction; Tight junction	RHO GTPases activate PAKs; EPHA-mediated growth cone collapse; RHO GTPases Activate ROCKs; Sema4D induced cell migration and growth-cone collapse; Smooth Muscle Contraction; RHO GTPases activate CIT; RHO GTPases activate PKNs		18	0	40815	31018.4	29593.3	16555.5	5399.6	4239.2	1391.2	833.8	1112.6	325.2	High	High	High	High	High	High	High	High	High	High	1
P35749-3	Isoform 3 of Myosin-11 OS=Homo sapiens OX=9606 GN=MYH11	0	89.433	6	12	142	3	1945	224.2	5.53	463.6	12	cell organization and biogenesis;metabolic process;transport	cytoskeleton;cytosol;extracellular	catalytic activity;motor activity;nucleotide binding;protein binding;structural molecule activity	Pf00038, Pf00063, Pf01442, Pf01576, Pf02463, Pf02736, Pf04111, Pf04156, Pf05622, Pf06160, Pf07888, Pf09311, Pf09726, Pf09731, Pf10079, Pf12128, Pf12252, Pf12325, Pf13166	4629	ENSG00000133392.17; ENSG00000276480.5	MYH11	16; CHR_HSCHR16_1_CTG1				0	0	40815	31018.4	29593.3	16555.5	5399.6	4239.2	1391.2	833.8	1112.6	325.2	High	High	High	High	High	High	High	High	High	High	1
P35749-2	Isoform 2 of Myosin-11 OS=Homo sapiens OX=9606 GN=MYH11	0	89.433	6	12	142	3	1979	227.9	5.5	463.6	12	cell organization and biogenesis;metabolic process;transport	cytoskeleton;cytosol;extracellular	catalytic activity;motor activity;nucleotide binding;protein binding;structural molecule activity	Pf00038, Pf00063, Pf01442, Pf01576, Pf02463, Pf02736, Pf04111, Pf04156, Pf05622, Pf06160, Pf07888, Pf09311, Pf09726, Pf09731, Pf10079, Pf12128, Pf12252, Pf12325, Pf13166	4629	ENSG00000133392.17; ENSG00000276480.5	MYH11	16; CHR_HSCHR16_1_CTG1				0	0	40815	31018.4	29593.3	16555.5	5399.6	4239.2	1391.2	833.8	1112.6	325.2	High	High	High	High	High	High	High	High	High	High	1
Q14974	Importin subunit beta-1 OS=Homo sapiens OX=9606 GN=KPNB1 PE=1 SV=2	0	89.048	24	17	141	17	876	97.1	4.78	388.94	17	cell organization and biogenesis;cellular component movement;metabolic process;regulation of biological process;response to stimulus;transport	cytoplasm;cytosol;extracellular;membrane;nucleus;organelle lumen	metal ion binding;protein binding;RNA binding;transporter activity	Pf02985, Pf03810, Pf13513, Pf13646	3837	ENSG00000108424.9	KPNB1	17	RNA transport	ISG15 antiviral mechanism; NS1 Mediated Effects on Host Pathways; Nuclear import of Rev protein; Neutrophil degranulation; Regulation of cholesterol biosynthesis by SREBP (SREBF); Transport of Ribonucleoproteins into the Host Nucleus; Activation of DNA fragmentation factor	Sterol Regulatory Element-Binding Proteins (SREBP) signalling	29	0	17127.6	12251.6	11923.9	7874.7	3348.7	1572.5	695.1	425.5	572.8	162.8	High	High	High	High	High	High	High	High	High	High	1
P04264	Keratin, type II cytoskeletal 1 OS=Homo sapiens OX=9606 GN=KRT1 PE=1 SV=6	0	88.918	30	18	115	15	644	66	8.12	343.8	18	cell death;defense response;metabolic process;regulation of biological process;response to stimulus;transport	cytoskeleton;cytosol;extracellular;membrane;nucleus	catalytic activity;motor activity;protein binding;receptor activity;structural molecule activity	Pf00038, Pf01576, Pf05103, Pf05957, Pf12128, Pf13166, Pf13514	3848	ENSG00000167768.4	KRT1	12		Formation of the cornified envelope; Neutrophil degranulation	Corticotropin-releasing hormone signaling pathway	7	2	3357.2	3869.1	5356.2	3653.2	2430.6	1511.1	1407.9	1120.4	3847.8	2048	High	High	High	High	High	High	High	High	High	High	1
P35998	26S proteasome regulatory subunit 7 OS=Homo sapiens OX=9606 GN=PSMC2 PE=1 SV=3	0	88.469	38	14	110	14	433	48.6	5.95	319.39	14	cell differentiation;metabolic process;regulation of biological process;response to stimulus;transport	cytoplasm;cytosol;extracellular;membrane;nucleus;organelle lumen;proteasome	catalytic activity;nucleotide binding;protein binding	Pf00004, Pf00158, Pf07724, Pf07726, Pf07728, Pf13191, Pf13401	5701	ENSG00000161057.11	PSMC2	7	Proteasome; Epstein-Barr virus infection	Regulation of RAS by GAPs; CDT1 association with the CDC6:ORC:origin complex; Downstream TCR signaling; UCH proteinases; NIK-->noncanonical NF-kB signaling; Hh mutants that don't undergo autocatalytic processing are degraded by ERAD; SCF-beta-TrCP mediated degradation of Emi1; Neutrophil degranulation; Cross-presentation of soluble exogenous antigens (endosomes); Separation of Sister Chromatids; …	Proteasome Degradation; Parkin-Ubiquitin Proteasomal System pathway	153	0	9842.4	6836.1	6035.5	3548.4	1529.2	1182.8	650.8	351.3	399.7	176	High	High	High	High	High	High	High	High	High	High	1
P50395-2	Isoform 2 of Rab GDP dissociation inhibitor beta OS=Homo sapiens OX=9606 GN=GDI2	0	88.413	44	14	118	11	400	45.6	6.24	364.85	14	regulation of biological process;response to stimulus;transport	cytoplasm;cytosol;extracellular;membrane;organelle lumen	enzyme regulator activity;protein binding;RNA binding	Pf00996	2665	ENSG00000057608.16	GDI2	10				0	0	14714.6	12082.2	11073.7	9612.9	8516	6321.2	2475.5	107.5	289.8	69.4	High	High	High	High	High	High	High	High	High	High	1
P61978-3	Isoform 3 of Heterogeneous nuclear ribonucleoprotein K OS=Homo sapiens OX=9606 GN=HNRNPK	0	88.097	44	17	161	17	440	48.5	5.54	380.88	17	metabolic process;regulation of biological process;response to stimulus	cytoplasm;membrane;nucleus;spliceosomal complex	DNA binding;protein binding;RNA binding	Pf00013, Pf08067, Pf13014, Pf13083	3190		HNRNPK	9			mRNA Processing	1	0	44286.5	23196	27615.4	18668.7	5740.2	3427.2	1537.9	1026.4	1669.8	470.3	High	High	High	High	High	High	High	High	High	High	1
P61978-2	Isoform 2 of Heterogeneous nuclear ribonucleoprotein K OS=Homo sapiens OX=9606 GN=HNRNPK	0	88.097	41	17	161	17	464	51	5.33	380.88	17	metabolic process;regulation of biological process;response to stimulus	cytoplasm;membrane;nucleus;spliceosomal complex	DNA binding;protein binding;RNA binding	Pf00013, Pf08067, Pf13014, Pf13083	3190	ENSG00000165119.20	HNRNPK	9			mRNA Processing	1	0	44286.5	23196	27615.4	18668.7	5740.2	3427.2	1537.9	1026.4	1669.8	470.3	High	High	High	High	High	High	High	High	High	High	1
P11413-2	Isoform Long of Glucose-6-phosphate 1-dehydrogenase OS=Homo sapiens OX=9606 GN=G6PD	0	88.088	32	16	145	16	561	63.8	6.89	408.42	16	metabolic process;regulation of biological process;response to stimulus	cytoplasm;cytosol;membrane;nucleus	catalytic activity;nucleotide binding;protein binding	Pf00479, Pf02781	2539	ENSG00000160211.15	G6PD	X			Glutathione metabolism; Pentose Phosphate Pathway; Cori Cycle; NRF2 pathway; ATM Signaling Network in Development and Disease; Sulfation Biotransformation Reaction	6	0	13730.9	10849.3	9940.7	8007.6	5695.4	3453.8	964.8	110.1	263.5	60.3	High	High	High	High	High	High	High	High	High	High	1
P11413	Glucose-6-phosphate 1-dehydrogenase OS=Homo sapiens OX=9606 GN=G6PD PE=1 SV=4	0	88.088	35	16	145	16	515	59.2	6.84	408.42	16	metabolic process;regulation of biological process;response to stimulus	cytoplasm;cytosol;membrane;nucleus	catalytic activity;nucleotide binding;protein binding	Pf00479, Pf02781	2539	ENSG00000160211.15	G6PD	X	Carbon metabolism; Metabolic pathways; Glutathione metabolism; Central carbon metabolism in cancer; Pentose phosphate pathway	TP53 Regulates Metabolic Genes; Pentose phosphate pathway (hexose monophosphate shunt)	Glutathione metabolism; Pentose Phosphate Pathway; Cori Cycle; NRF2 pathway; ATM Signaling Network in Development and Disease; Sulfation Biotransformation Reaction	19	0	13730.9	10849.3	9940.7	8007.6	5695.4	3453.8	964.8	110.1	263.5	60.3	High	High	High	High	High	High	High	High	High	High	1
P11413-3	Isoform 3 of Glucose-6-phosphate 1-dehydrogenase OS=Homo sapiens OX=9606 GN=G6PD	0	88.088	33	16	145	16	545	62.4	8.05	408.42	16	metabolic process;regulation of biological process;response to stimulus	cytoplasm;cytosol;membrane;nucleus	catalytic activity;nucleotide binding;protein binding	Pf00479, Pf02781	2539	ENSG00000160211.15	G6PD	X			Glutathione metabolism; Pentose Phosphate Pathway; Cori Cycle; NRF2 pathway; ATM Signaling Network in Development and Disease; Sulfation Biotransformation Reaction	6	0	13730.9	10849.3	9940.7	8007.6	5695.4	3453.8	964.8	110.1	263.5	60.3	High	High	High	High	High	High	High	High	High	High	1
P49736	DNA replication licensing factor MCM2 OS=Homo sapiens OX=9606 GN=MCM2 PE=1 SV=4	0	87.49	24	16	113	16	904	101.8	5.52	367.83	16	cell death;cell organization and biogenesis;metabolic process;response to stimulus	chromosome;cytoplasm;cytoskeleton;cytosol;nucleus	catalytic activity;DNA binding;metal ion binding;nucleotide binding;protein binding	Pf00493, Pf01078, Pf07728, Pf12619, Pf14551	4171	ENSG00000073111.13	MCM2	3	Cell cycle; DNA replication	M/G1 Transition; Assembly of the pre-replicative complex; Unwinding of DNA; Regulation of DNA replication; Activation of ATR in response to replication stress; Activation of the pre-replicative complex; Orc1 removal from chromatin; Removal of licensing factors from origins	Cell Cycle; G1 to S cell cycle control; DNA Replication	25	0	6414.1	4055.7	5014.6	2935.5	430.4	477.4	226.2	152.1	197	37.6	High	High	High	High	High	High	High	High	High	High	1
P35241-4	Isoform 4 of Radixin OS=Homo sapiens OX=9606 GN=RDX	0	87.43	34	18	166	11	447	52.6	6.16	429.67	18	cell organization and biogenesis;regulation of biological process;response to stimulus	cytoplasm;cytoskeleton;membrane	protein binding;RNA binding	Pf00373, Pf00769, Pf09380	5962	ENSG00000137710.14	RDX	11			Regulation of Actin Cytoskeleton	1	0	13681.1	8476.6	9841.3	8833.7	6639	7474.5	6613.9	2313.5	444.8	153.6	High	High	High	High	High	High	High	High	High	High	1
Q15459	Splicing factor 3A subunit 1 OS=Homo sapiens OX=9606 GN=SF3A1 PE=1 SV=1	0	87.346	28	16	108	16	793	88.8	5.22	285.98	16	cell organization and biogenesis;metabolic process;regulation of biological process	nucleus;spliceosomal complex	protein binding;RNA binding	Pf00240, Pf01805, Pf12230, Pf14560	10291	ENSG00000099995.18	SF3A1	22	Spliceosome	mRNA Splicing - Major Pathway	mRNA Processing	6	0	6828.4	4406.3	4733.9	3065.2	1815.8	1017.5	333.4	196.2	236.4	75	High	High	High	High	High	High	High	High	High	High	1	Met-loss [N-Term]
Q16658	Fascin OS=Homo sapiens OX=9606 GN=FSCN1 PE=1 SV=3	0	87.331	42	17	146	17	493	54.5	7.24	439.57	17	cell organization and biogenesis;cell proliferation;cellular component movement;regulation of biological process	cytoplasm;cytoskeleton;cytosol	protein binding;RNA binding	Pf06268	6624	ENSG00000075618.17	FSCN1	7	MicroRNAs in cancer	Interleukin-4 and 13 signaling		5	0	21784.4	17104.6	16412.6	13846.4	10825	6642	2295.8	1058.2	923.2	285.8	High	High	High	High	High	High	High	High	High	High	1
P29692-3	Isoform 3 of Elongation factor 1-delta OS=Homo sapiens OX=9606 GN=EEF1D	0	87.233	46	11	107	8	257	28.5	4.92	344.14	11	metabolic process;regulation of biological process;response to stimulus	cytoplasm;cytosol;endoplasmic reticulum;nucleus	DNA binding;protein binding;RNA binding;signal transducer activity	Pf00736, Pf10587	1936	ENSG00000104529.17; ENSG00000273594.4	EEF1D	8; CHR_HSCHR8_3_CTG7			Translation Factors	1	0	33789.8	19790.1	24851.2	16892.2	6208.9	2810.8	1495.9	1044	1816.1	1367.3	High	High	High	High	High	High	High	High	High	High	1
O95757	Heat shock 70 kDa protein 4L OS=Homo sapiens OX=9606 GN=HSPA4L PE=1 SV=3	0	87.19	28	19	109	17	839	94.5	5.88	319.7	19	metabolic process;response to stimulus	cytoplasm;cytosol;nucleus	nucleotide binding	Pf00012	22824	ENSG00000164070.11	HSPA4L	4	Protein processing in endoplasmic reticulum	Regulation of HSF1-mediated heat shock response		5	0	2163	1688.9	1591.2	1033	223.5	193.3	106.3	78.7	86.1	14.4	High	High	High	High	High	High	High	High	High	High	1
P48643-2	Isoform 2 of T-complex protein 1 subunit epsilon OS=Homo sapiens OX=9606 GN=CCT5	0	87.117	38	18	151	17	448	49.5	6.19	403.32	18	metabolic process;regulation of biological process;response to stimulus;transport	cytosol	nucleotide binding;protein binding;RNA binding	Pf00118	22948	ENSG00000150753.11	CCT5	5				0	0	48626.2	26024.5	35345.5	30168.6	19463.9	17457.4	9276.6	4061.7	2453.4	745.5	High	High	High	High	High	High	High	High	High	High	1
P35609-2	Isoform 2 of Alpha-actinin-2 OS=Homo sapiens OX=9606 GN=ACTN2	0	87.102	16	14	141	0	894	103.9	5.52	420.91	14	cell organization and biogenesis;cellular component movement;metabolic process;regulation of biological process;response to stimulus;transport	cytoskeleton;cytosol;extracellular;membrane;organelle lumen	metal ion binding;protein binding;structural molecule activity	Pf00307, Pf00435, Pf08726, Pf11971, Pf13499, Pf13833	88	ENSG00000077522.12	ACTN2	1			Arrhythmogenic Right Ventricular Cardiomyopathy; Striated Muscle Contraction	2	0											High	High	High	High	High	High	High	High	High	High	0
Q08J23-3	Isoform 3 of RNA cytosine C(5)-methyltransferase NSUN2 OS=Homo sapiens OX=9606 GN=NSUN2	0	87.074	43	17	150	17	531	59.3	6.55	456.98	17	cell division;metabolic process	cytoplasm	catalytic activity;RNA binding	Pf01189	54888		NSUN2	5				0	0	11691.7	9275.6	8536.4	7113.6	6162.5	4522	2199	391.9	437.6	76.8	High	High	High	High	High	High	High	High	High	High	1
O43390	Heterogeneous nuclear ribonucleoprotein R OS=Homo sapiens OX=9606 GN=HNRNPR PE=1 SV=1	0	86.909	33	17	108	12	633	70.9	8.13	317.13	17	metabolic process;regulation of biological process	cytoplasm;endoplasmic reticulum;nucleus;spliceosomal complex	protein binding;RNA binding	Pf00076, Pf13893, Pf14259	10236	ENSG00000282958.1; ENSG00000125944.18	HNRNPR	1; CHR_HSCHR1_4_CTG3		mRNA Splicing - Major Pathway	mRNA Processing	5	4	11946.2	6208.2	5968.9	3873.4	1165.9	831.3	321	262.4	449.7	159.4	High	High	High	High	High	High	High	High	High	High	1
P60842	Eukaryotic initiation factor 4A-I OS=Homo sapiens OX=9606 GN=EIF4A1 PE=1 SV=1	0	86.705	40	16	174	8	406	46.1	5.48	491.67	16	metabolic process;regulation of biological process	cytoplasm;cytosol;membrane;nucleus	catalytic activity;DNA binding;nucleotide binding;protein binding;RNA binding	Pf00270, Pf00271, Pf04851	1973	ENSG00000161960.14	EIF4A1	17	RNA transport	ISG15 antiviral mechanism; L13a-mediated translational silencing of Ceruloplasmin expression; Translation initiation complex formation; GTP hydrolysis and joining of the 60S ribosomal subunit; Deadenylation of mRNA; Ribosomal scanning and start codon recognition	Translation Factors; Interferon type I signaling pathways	20	6	40185.8	27415.3	25399.7	15809	5743.9	3834.7	1738.4	1177.1	1445.5	666.6	High	High	High	High	High	High	High	High	High	High	1
P49588	Alanine--tRNA ligase, cytoplasmic OS=Homo sapiens OX=9606 GN=AARS1 PE=1 SV=2	0	86.467	24	19	110	19	968	106.7	5.53	295.03	19	metabolic process;regulation of biological process	cytoplasm;cytosol;membrane;mitochondrion	catalytic activity;metal ion binding;nucleotide binding;RNA binding	Pf01411, Pf02272, Pf07973	16	ENSG00000090861.15	AARS	16	Aminoacyl-tRNA biosynthesis	Cytosolic tRNA aminoacylation		5	0	7404.9	5596.3	5508.8	3073.1	611.3	650	327.6	242.1	244.1	54.7	High	High	High	High	High	High	High	High	High	High	1
P0DPH8	Tubulin alpha-3D chain OS=Homo sapiens OX=9606 GN=TUBA3D PE=1 SV=1	0	86.353	35	12	156	0	450	49.9	5.1	451.03	12												0	0	181.1	52.4	126.7	75.1	35.5	42.8	34.6	10.7	7.9	6	Not Found	Not Found	Not Found	Not Found	Not Found	Not Found	Not Found	Not Found	Not Found	Not Found	1
P61978	Heterogeneous nuclear ribonucleoprotein K OS=Homo sapiens OX=9606 GN=HNRNPK PE=1 SV=1	0	86.279	40	16	158	16	463	50.9	5.54	377.56	16	metabolic process;regulation of biological process;response to stimulus	cytoplasm;membrane;nucleus;spliceosomal complex	DNA binding;protein binding;RNA binding	Pf00013, Pf08067, Pf13014, Pf13083	3190	ENSG00000165119.20	HNRNPK	9	MicroRNAs in cancer; Spliceosome; Viral carcinogenesis; Herpes simplex infection	mRNA Splicing - Major Pathway; SUMOylation of RNA binding proteins	mRNA Processing	14	0	44286.5	23196	27615.4	18668.7	5740.2	3427.2	1537.9	1026.4	1669.8	470.3	High	High	High	High	High	High	High	High	High	High	1
Q8WUM4-2	Isoform 2 of Programmed cell death 6-interacting protein OS=Homo sapiens OX=9606 GN=PDCD6IP	0	86.058	25	21	123	21	873	96.7	6.52	334.57	21	cell death;cell organization and biogenesis;regulation of biological process;transport	cytosol;membrane	protein binding	Pf03097, Pf08391, Pf13949	10015	ENSG00000170248.13	PDCD6IP	3				0	0	8722.2	6609.5	6474.5	3361.2	587.1	769.9	425	273.6	310.9	89.4	High	High	High	High	High	High	High	High	High	High	1
P40926-2	Isoform 2 of Malate dehydrogenase, mitochondrial OS=Homo sapiens OX=9606 GN=MDH2	0	85.934	60	14	146	14	296	30.9	8.43	412.65	14	metabolic process	membrane;mitochondrion;nucleus;organelle lumen	catalytic activity;nucleotide binding;protein binding;RNA binding	Pf00056, Pf01073, Pf01118, Pf02866, Pf13460	4191	ENSG00000146701.11	MDH2	7			Amino Acid metabolism; Glycolysis and Gluconeogenesis; TCA Cycle	3	0	16500.6	15908.3	15476.3	14579.5	17881.7	19004.2	16712.5	7476.9	1076.2	114.5	High	High	High	High	High	High	High	High	High	High	1
P07195	L-lactate dehydrogenase B chain OS=Homo sapiens OX=9606 GN=LDHB PE=1 SV=2	0	85.872	42	13	160	12	334	36.6	6.05	483.48	13	metabolic process	cytoplasm;cytosol;membrane;mitochondrion	catalytic activity;nucleotide binding;protein binding	Pf00056, Pf02866	3945	ENSG00000111716.12	LDHB	12	Pyruvate metabolism; Cysteine and methionine metabolism; Glucagon signaling pathway; Metabolic pathways; Glycolysis / Gluconeogenesis; Propanoate metabolism	Pyruvate metabolism	Glycolysis and Gluconeogenesis	11	0	37093.6	29219.3	29228.7	23568.1	21901.3	19722.2	18931.6	12054.2	6686.9	1000.8	High	High	High	High	High	High	High	High	High	High	1
Q16531	DNA damage-binding protein 1 OS=Homo sapiens OX=9606 GN=DDB1 PE=1 SV=1	0	85.601	24	25	191	25	1140	126.9	5.26	491.2	25	cell organization and biogenesis;metabolic process;regulation of biological process;response to stimulus	cytoplasm;nucleus	DNA binding;protein binding	Pf03178, Pf10433	1642	ENSG00000167986.13	DDB1	11	Viral carcinogenesis; Ubiquitin mediated proteolysis; Nucleotide excision repair; Hepatitis B	Formation of Incision Complex in GG-NER; DNA Damage Recognition in GG-NER; Gap-filling DNA repair synthesis and ligation in TC-NER; Recognition of DNA damage by PCNA-containing replication complex; Dual incision in TC-NER; Formation of TC-NER Pre-Incision Complex; Dual Incision in GG-NER; Neddylation		19	0	23335.1	15489	17444.4	14896.6	12026.1	11298.5	10167.7	7015.7	3085.7	437.8	High	High	High	High	High	High	High	High	High	High	1
Q9UQ80	Proliferation-associated protein 2G4 OS=Homo sapiens OX=9606 GN=PA2G4 PE=1 SV=3	0	85.512	37	13	106	2	394	43.8	6.55	302.94	13	cell proliferation;metabolic process;regulation of biological process;transport	cytoplasm;extracellular;membrane;nucleus;organelle lumen	DNA binding;protein binding;RNA binding	Pf00557	5036	ENSG00000170515.13	PA2G4	12		Neutrophil degranulation		3	8	19008.2	8051.3	11487.6	8729.8	2310.6	1733.2	742	550.1	756.4	239	High	High	High	High	High	High	High	High	High	High	1
P35609	Alpha-actinin-2 OS=Homo sapiens OX=9606 GN=ACTN2 PE=1 SV=1	0	85.429	16	13	134	0	894	103.8	5.45	409.01	13	cell organization and biogenesis;cellular component movement;metabolic process;regulation of biological process;response to stimulus;transport	cytoplasm;cytoskeleton;cytosol;extracellular;membrane;organelle lumen	metal ion binding;protein binding;structural molecule activity	Pf00307, Pf00435, Pf08726, Pf11971, Pf13499, Pf13833	88	ENSG00000077522.12	ACTN2	1	Leukocyte transendothelial migration; Tight junction; Adherens junction; Amoebiasis; Systemic lupus erythematosus; Regulation of actin cytoskeleton; Focal adhesion; Arrhythmogenic right ventricular cardiomyopathy (ARVC); Viral carcinogenesis	Ras activation uopn Ca2+ infux through NMDA receptor; Platelet degranulation ; Nephrin family interactions; Unblocking of NMDA receptor, glutamate binding and activation; RAF/MAP kinase cascade; CREB phosphorylation through the activation of CaMKII; Striated Muscle Contraction; Interleukin-20 family signaling	Arrhythmogenic Right Ventricular Cardiomyopathy; Striated Muscle Contraction	36	0											High	High	High	High	High	High	High	High	High	High	0
P53621-2	Isoform 2 of Coatomer subunit alpha OS=Homo sapiens OX=9606 GN=COPA	0	85.139	15	16	109	16	1233	139.2	7.59	289.2	16	regulation of biological process;transport	cytoplasm;cytosol;membrane	protein binding;structural molecule activity	Pf00400, Pf04053, Pf06957	1314	ENSG00000122218.14	COPA	1				0	0	5587.6	2208.6	4238.3	3106.7	1358.3	629.3	176.2	85.8	155	17.1	High	High	High	High	High	High	High	High	High	High	1
P53621	Coatomer subunit alpha OS=Homo sapiens OX=9606 GN=COPA PE=1 SV=2	0	85.139	15	16	109	16	1224	138.3	7.66	289.2	16	regulation of biological process;transport	cytoplasm;cytosol;extracellular;Golgi;membrane	protein binding;structural molecule activity	Pf00400, Pf04053, Pf06957	1314	ENSG00000122218.14	COPA	1		COPI-dependent Golgi-to-ER retrograde traffic; COPI-mediated anterograde transport		11	0	5587.6	2208.6	4238.3	3106.7	1358.3	629.3	176.2	85.8	155	17.1	High	High	High	High	High	High	High	High	High	High	1
O43852-4	Isoform 4 of Calumenin OS=Homo sapiens OX=9606 GN=CALU	0	84.788	45	12	117	2	323	38.1	4.58	393.6	12	metabolic process	endoplasmic reticulum;extracellular;Golgi;membrane;organelle lumen	metal ion binding;protein binding	Pf13499	813	ENSG00000128595.16	CALU	7			NOTCH1 regulation of human endothelial cell calcification	1	0	1221.9	970.8	1059.4	901.2	853.8	929.6	893.2	921.7	1000.9	958.1	High	High	High	High	High	High	High	High	High	High	1
O43852-2	Isoform 2 of Calumenin OS=Homo sapiens OX=9606 GN=CALU	0	84.788	46	12	117	2	315	37.1	4.59	393.6	12	metabolic process	endoplasmic reticulum;extracellular;Golgi;membrane;organelle lumen	metal ion binding;protein binding	Pf13499	813	ENSG00000128595.16	CALU	7			NOTCH1 regulation of human endothelial cell calcification	1	0	1221.9	970.8	1059.4	901.2	853.8	929.6	893.2	921.7	1000.9	958.1	High	High	High	High	High	High	High	High	High	High	1
P37802	Transgelin-2 OS=Homo sapiens OX=9606 GN=TAGLN2 PE=1 SV=3	0	84.762	58	11	154	11	199	22.4	8.25	420.52	11	cell differentiation;transport	cytosol;extracellular	protein binding	Pf00307, Pf00402	8407	ENSG00000158710.14	TAGLN2	1		Platelet degranulation		4	0	26102.3	21289.2	19694	15215.2	9281.5	4468.6	2545.5	1507.1	1319.4	497.8	High	High	High	High	High	High	High	High	High	High	1
P37802-2	Isoform 2 of Transgelin-2 OS=Homo sapiens OX=9606 GN=TAGLN2	0	84.762	52	11	154	11	220	24.4	8.25	420.52	11	cell differentiation;transport	cytosol;extracellular	protein binding	Pf00307, Pf00402	8407	ENSG00000158710.14	TAGLN2	1				0	0	26102.3	21289.2	19694	15215.2	9281.5	4468.6	2545.5	1507.1	1319.4	497.8	High	High	High	High	High	High	High	High	High	High	1
P0DPH7-2	Isoform 2 of Tubulin alpha-3C chain OS=Homo sapiens OX=9606 GN=TUBA3C	0	84.687	36	11	149	0	418	46.1	5.15	437.34	11												0	0	181.1	52.4	126.7	75.1	35.5	42.8	34.6	10.7	7.9	6	Not Found	Not Found	Not Found	Not Found	Not Found	Not Found	Not Found	Not Found	Not Found	Not Found	1
P61158	Actin-related protein 3 OS=Homo sapiens OX=9606 GN=ACTR3 PE=1 SV=3	0	84.378	43	15	138	15	418	47.3	5.88	424.78	15	cell division;cell organization and biogenesis;cellular component movement;regulation of biological process;response to stimulus	cytoplasm;cytoskeleton;cytosol;membrane	nucleotide binding;protein binding;structural molecule activity	Pf00022	10096	ENSG00000115091.11	ACTR3	2		EPHB-mediated forward signaling; Clathrin-mediated endocytosis; RHO GTPases Activate WASPs and WAVEs; Regulation of actin dynamics for phagocytic cup formation	Association Between Physico-Chemical Features and Toxicity Associated Pathways	16	0	11048.2	7992.5	8619.4	7061.7	5961.9	5081.4	3375.4	1466	509.2	131.6	High	High	High	High	High	High	High	High	High	High	1
Q96AE4	Far upstream element-binding protein 1 OS=Homo sapiens OX=9606 GN=FUBP1 PE=1 SV=3	0	84.301	36	20	177	18	644	67.5	7.61	511.11	20	metabolic process;regulation of biological process	nucleus	DNA binding;protein binding;RNA binding	Pf00013, Pf07650, Pf13014	8880	ENSG00000162613.16	FUBP1	1				0	0	29493.6	17772.9	20508.2	17198.3	13111.7	13454.1	13589.4	11856.5	10108.7	6520.4	High	High	High	High	High	High	High	High	High	High	1
P07437	Tubulin beta chain OS=Homo sapiens OX=9606 GN=TUBB PE=1 SV=2	0	84.117	30	11	251	2	444	49.6	4.89	686.5	11	cell division;cell organization and biogenesis;cellular component movement;defense response;regulation of biological process;response to stimulus;transport	cytoplasm;cytoskeleton;extracellular;membrane;nucleus;organelle lumen	catalytic activity;nucleotide binding;protein binding;structural molecule activity	Pf00091, Pf03953, Pf10644	203068	ENSG00000232575.10; ENSG00000196230.12; ENSG00000227739.10; ENSG00000224156.10; ENSG00000235067.10; ENSG00000229684.10; ENSG00000183311.16; ENSG00000232421.10	TUBB	6; CHR_HSCHR6_MHC_MANN_CTG1; CHR_HSCHR6_MHC_COX_CTG1; CHR_HSCHR6_MHC_APD_CTG1; CHR_HSCHR6_MHC_DBB_CTG1; CHR_HSCHR6_MHC_MCF_CTG1; CHR_HSCHR6_MHC_QBL_CTG1; CHR_HSCHR6_MHC_SSTO_CTG1	Phagosome; Pathogenic Escherichia coli infection; Gap junction	Neutrophil degranulation; Regulation of PLK1 Activity at G2/M Transition; AURKA Activation by TPX2; Anchoring of the basal body to the plasma membrane; Recruitment of NuMA to mitotic centrosomes; Loss of Nlp from mitotic centrosomes; Recruitment of mitotic centrosome proteins and complexes	Pathogenic Escherichia coli infection; Parkin-Ubiquitin Proteasomal System pathway	24	2	16011.2	3909.6	10173.4	6070.1	2597.1	2923.1	1396.5	435.3	373.4	110.8	High	High	High	High	High	High	High	High	High	High	1
P33176	Kinesin-1 heavy chain OS=Homo sapiens OX=9606 GN=KIF5B PE=1 SV=1	0	84.032	22	17	75	17	963	109.6	6.51	204.82	17	cell differentiation;cell organization and biogenesis;cellular component movement;metabolic process;regulation of biological process;transport	cytoplasm;cytoskeleton;cytosol;membrane	catalytic activity;motor activity;nucleotide binding;protein binding	Pf00225, Pf01576, Pf02463, Pf03999, Pf04111, Pf04156, Pf05483, Pf05557, Pf05622, Pf06160, Pf07111, Pf07888, Pf10174, Pf12128, Pf13514, Pf13851, Pf14915	3799	ENSG00000170759.10	KIF5B	10	Dopaminergic synapse; Endocytosis	COPI-dependent Golgi-to-ER retrograde traffic; Kinesins; RHO GTPases activate KTN1; Insulin processing; MHC class II antigen presentation	Insulin Signaling	21	0	8245.5	4722.8	4162.7	2687.7	981.5	751.9	312.1	224.1	308.1	86.7	High	High	High	High	High	High	High	High	High	High	1
O43852-6	Isoform 6 of Calumenin OS=Homo sapiens OX=9606 GN=CALU	0	83.436	52	11	127	4	265	30.9	4.6	415.59	11	metabolic process	endoplasmic reticulum;extracellular;Golgi;membrane;organelle lumen	metal ion binding;protein binding	Pf13499	813		CALU	7				0	0	19829.2	14661	16257.5	14050.6	11853.2	13051.1	12884.2	12308.5	12481.4	11992.1	High	High	High	High	High	High	High	High	High	High	1
Q9Y4L1	Hypoxia up-regulated protein 1 OS=Homo sapiens OX=9606 GN=HYOU1 PE=1 SV=1	0	83.076	23	19	147	19	999	111.3	5.22	433.99	19	regulation of biological process;response to stimulus;transport	endoplasmic reticulum;extracellular;membrane;organelle lumen	nucleotide binding;protein binding	Pf00012	10525	ENSG00000280682.2; ENSG00000149428.18	HYOU1	11; CHR_HG2217_PATCH	Protein processing in endoplasmic reticulum	Scavenging by Class F Receptors; XBP1(S) activates chaperone genes		8	0	3483.2	2494.8	2469.6	1841.6	1506.4	1352.1	1151.4	992.5	1180.3	543.5	High	High	High	High	High	High	High	High	High	High	1
P00338	L-lactate dehydrogenase A chain OS=Homo sapiens OX=9606 GN=LDHA PE=1 SV=2	0	83.02	42	15	182	14	332	36.7	8.27	564.41	15	metabolic process;regulation of biological process;response to stimulus	cytoplasm;cytosol;membrane;nucleus	catalytic activity;nucleotide binding;protein binding	Pf00056, Pf02866	3939	ENSG00000134333.13	LDHA	11	Glycolysis / Gluconeogenesis; Central carbon metabolism in cancer; Cysteine and methionine metabolism; Glucagon signaling pathway; HIF-1 signaling pathway; Metabolic pathways; Pyruvate metabolism; Propanoate metabolism	Pyruvate metabolism	Cori Cycle; Photodynamic therapy-induced HIF-1 survival signaling; Amino Acid metabolism; Glycolysis and Gluconeogenesis	16	1	67286.6	49940.4	45496.9	37725	35507.3	30815.1	28499	17207.4	7410.2	743.8	High	High	High	High	High	High	High	High	High	High	1
P00338-3	Isoform 3 of L-lactate dehydrogenase A chain OS=Homo sapiens OX=9606 GN=LDHA	0	83.02	39	15	182	14	361	39.8	8.43	564.41	15	metabolic process;regulation of biological process;response to stimulus	cytosol;membrane;nucleus	catalytic activity;nucleotide binding;protein binding	Pf00056, Pf02866	3939	ENSG00000134333.13	LDHA	11			Cori Cycle; Photodynamic therapy-induced HIF-1 survival signaling; Amino Acid metabolism; Glycolysis and Gluconeogenesis	4	0	67286.6	49940.4	45496.9	37725	35507.3	30815.1	28499	17207.4	7410.2	743.8	High	High	High	High	High	High	High	High	High	High	1
O00410-3	Isoform 3 of Importin-5 OS=Homo sapiens OX=9606 GN=IPO5	0	82.962	17	15	110	15	1115	125.5	4.92	315.78	15	regulation of biological process;response to stimulus;transport	cytoplasm;membrane;nucleus	enzyme regulator activity;protein binding;RNA binding;transporter activity	Pf02985, Pf12755, Pf13513, Pf13646	3843	ENSG00000065150.18	IPO5	13				0	0	9686.7	7531.6	7748.8	6576	6021.5	4690.5	2160.2	395.3	475	174.4	High	High	High	High	High	High	High	High	High	High	1
O00410	Importin-5 OS=Homo sapiens OX=9606 GN=IPO5 PE=1 SV=4	0	82.962	18	15	110	15	1097	123.6	4.94	315.78	15	regulation of biological process;response to stimulus;transport	cytoplasm;membrane;nucleus	enzyme regulator activity;protein binding;RNA binding;transporter activity	Pf02985, Pf12755, Pf13513, Pf13646	3843	ENSG00000065150.18	IPO5	13		vRNP Assembly		6	0	9686.7	7531.6	7748.8	6576	6021.5	4690.5	2160.2	395.3	475	174.4	High	High	High	High	High	High	High	High	High	High	1
P18669	Phosphoglycerate mutase 1 OS=Homo sapiens OX=9606 GN=PGAM1 PE=1 SV=2	0	82.699	42	8	107	8	254	28.8	7.18	362.02	8	metabolic process;regulation of biological process;transport	cytoplasm;cytosol;extracellular;membrane;organelle lumen	catalytic activity;protein binding	Pf00300	5223; 643576	ENSG00000171314.8	PGAM1; LOC643576	10; 12	Glycine, serine and threonine metabolism; Glycolysis / Gluconeogenesis; Carbon metabolism; Biosynthesis of amino acids; Metabolic pathways; Glucagon signaling pathway; Central carbon metabolism in cancer	Gluconeogenesis; Glycolysis; Neutrophil degranulation	Cori Cycle; Glycolysis and Gluconeogenesis	17	0	17962.3	14042.1	13337	11655.9	10527.7	9432.6	6596.7	3312.1	1613.2	368.6	High	High	High	High	High	High	High	High	High	High	1
P06753-2	Isoform 2 of Tropomyosin alpha-3 chain OS=Homo sapiens OX=9606 GN=TPM3	0	82.697	58	16	279	10	248	29	4.78	771.69	16	cell organization and biogenesis;cellular component movement	cytoskeleton;cytosol	protein binding;structural molecule activity	Pf00261, Pf12718	7170	ENSG00000143549.19	TPM3	1			Striated Muscle Contraction	1	2	26111.4	22646.1	20154.4	17491.6	17262.3	16481.9	17904	17006.4	16254.6	14454.2	High	High	High	High	High	High	High	High	High	High	1
Q13200	26S proteasome non-ATPase regulatory subunit 2 OS=Homo sapiens OX=9606 GN=PSMD2 PE=1 SV=3	0	82.574	19	17	99	17	908	100.1	5.2	277.15	17	metabolic process;regulation of biological process;response to stimulus;transport	cytoplasm;cytosol;extracellular;membrane;nucleus;organelle lumen;proteasome	catalytic activity;enzyme regulator activity;nucleotide binding;protein binding	Pf01851	5708	ENSG00000175166.16	PSMD2	3	Proteasome; Epstein-Barr virus infection	Regulation of RAS by GAPs; CDT1 association with the CDC6:ORC:origin complex; Downstream TCR signaling; UCH proteinases; NIK-->noncanonical NF-kB signaling; Hh mutants that don't undergo autocatalytic processing are degraded by ERAD; SCF-beta-TrCP mediated degradation of Emi1; Neutrophil degranulation; Cross-presentation of soluble exogenous antigens (endosomes); Separation of Sister Chromatids; …	Proteasome Degradation; TNF alpha Signaling Pathway; Parkin-Ubiquitin Proteasomal System pathway	154	0	5702.3	3895	3363	1825.4	694.3	523.1	224.5	103.9	161.3	27.3	High	High	High	High	High	High	High	High	High	High	1
P07951-2	Isoform 2 of Tropomyosin beta chain OS=Homo sapiens OX=9606 GN=TPM2	0	82.214	47	15	204	3	284	33	4.67	611.51	15	cell organization and biogenesis;cellular component movement;regulation of biological process	cytoskeleton;cytosol	protein binding;structural molecule activity	Pf00261, Pf12718	7169	ENSG00000198467.13	TPM2	9			Striated Muscle Contraction	1	0	8726.7	7876.3	6836.3	6266	6538	6400.9	6846.6	6727.5	6978.1	5838.6	High	High	High	High	High	High	High	High	High	High	1
Q04917	14-3-3 protein eta OS=Homo sapiens OX=9606 GN=YWHAH PE=1 SV=4	0	82.134	59	13	166	10	246	28.2	4.84	459.62	13	cell organization and biogenesis;metabolic process;regulation of biological process;response to stimulus;transport	cytoplasm;cytosol;membrane;mitochondrion	catalytic activity;protein binding	Pf00244	7533	ENSG00000128245.14	YWHAH	22	Oocyte meiosis; Viral carcinogenesis; Cell cycle; Epstein-Barr virus infection; PI3K-Akt signaling pathway; Hippo signaling pathway	Translocation of GLUT4 to the plasma membrane; Chk1/Chk2(Cds1) mediated inactivation of Cyclin B:Cdk1 complex; TP53 Regulates Metabolic Genes; Activation of BAD and translocation to mitochondria ; RHO GTPases activate PKNs	Cell Cycle; Myometrial Relaxation and Contraction Pathways; Calcium Regulation in the Cardiac Cell; Sudden Infant Death Syndrome (SIDS) Susceptibility Pathways	32	1	19590.9	15342	14986.1	12885.7	10694.9	6887.1	3311.7	1285.2	1142.4	378.1	High	High	High	High	High	High	High	High	High	High	1
P63104-2	Isoform 2 of 14-3-3 protein zeta/delta OS=Homo sapiens OX=9606 GN=YWHAZ	0	82.081	50	8	153	5	170	19.3	4.81	475.38	8	cell organization and biogenesis;regulation of biological process;response to stimulus;transport	cytoplasm;cytosol;membrane;mitochondrion;nucleus	protein binding;RNA binding	Pf00244	7534	ENSG00000164924.17	YWHAZ	8			Cell Cycle; Prolactin Signaling Pathway; Pathogenic Escherichia coli infection; Myometrial Relaxation and Contraction Pathways; Calcium Regulation in the Cardiac Cell; Sudden Infant Death Syndrome (SIDS) Susceptibility Pathways	6	0	20741.2	16368.6	16431.5	14058	12712.7	10504.5	8370.2	2710.4	1046.8	355.1	High	High	High	High	High	High	High	High	High	High	1
Q06830	Peroxiredoxin-1 OS=Homo sapiens OX=9606 GN=PRDX1 PE=1 SV=1	0	81.944	60	11	229	9	199	22.1	8.13	610.8	11	cell proliferation;cellular homeostasis;defense response;metabolic process;regulation of biological process;response to stimulus	cytoplasm;cytosol;mitochondrion;nucleus	antioxidant activity;catalytic activity;protein binding;RNA binding	Pf00578, Pf08534, Pf10417	5052	ENSG00000117450.13	PRDX1	1	Peroxisome	TP53 Regulates Metabolic Genes; Deregulated CDK5 triggers multiple neurodegenerative pathways in Alzheimer's disease models; Detoxification of Reactive Oxygen Species	Androgen receptor signaling pathway; Selenium Micronutrient Network; NRF2 pathway	15	2	91005.3	75616.5	68857	56591.7	45721.7	27817.7	12843	6803.9	5962.6	2471.7	High	High	High	High	High	High	High	High	High	High	1
P07954-2	Isoform Cytoplasmic of Fumarate hydratase, mitochondrial OS=Homo sapiens OX=9606 GN=FH	0	81.893	33	12	87	12	467	50.2	7.4	284.81	12	metabolic process	cytoplasm;mitochondrion;organelle lumen	catalytic activity;protein binding	Pf00206, Pf10415	2271		FH	1			TCA Cycle	1	0	12653.4	11367.8	11245.1	10008.6	7402.5	1427.1	673.2	505.6	655.3	158	High	High	High	High	High	High	High	High	High	High	1
P07954	Fumarate hydratase, mitochondrial OS=Homo sapiens OX=9606 GN=FH PE=1 SV=3	0	81.893	30	12	87	12	510	54.6	8.76	284.81	12	metabolic process	cytoplasm;mitochondrion;organelle lumen	catalytic activity;protein binding	Pf00206, Pf10415	2271	ENSG00000091483.6	FH	1	Pathways in cancer; Citrate cycle (TCA cycle); Metabolic pathways; Pyruvate metabolism; Renal cell carcinoma; Carbon metabolism	Citric acid cycle (TCA cycle)	TCA Cycle and Deficiency of Pyruvate Dehydrogenase complex (PDHc); Amino Acid metabolism; TCA Cycle	13	0	12653.4	11367.8	11245.1	10008.6	7402.5	1427.1	673.2	505.6	655.3	158	High	High	High	High	High	High	High	High	High	High	1
P09493-3	Isoform 3 of Tropomyosin alpha-1 chain OS=Homo sapiens OX=9606 GN=TPM1	0	81.731	58	18	224	8	284	32.9	4.78	586.5	18	cell organization and biogenesis;cellular component movement;regulation of biological process;response to stimulus	cytoplasm;cytoskeleton;cytosol	protein binding;structural molecule activity	Pf00261, Pf12718	7168	ENSG00000140416.19	TPM1	15			Striated Muscle Contraction	1	11	45508.2	41543.9	35886.6	30283.3	31855.6	29395.3	31471	31464.4	31415.7	28068.5	High	High	High	High	High	High	High	High	High	High	1
P21291	Cysteine and glycine-rich protein 1 OS=Homo sapiens OX=9606 GN=CSRP1 PE=1 SV=3	0	81.546	64	11	102	11	193	20.6	8.57	298.16	11		nucleus	metal ion binding;RNA binding	Pf00412	1465	ENSG00000159176.13	CSRP1	1		MTF1 activates gene expression	Mecp2 and Associated Rett Syndrome	4	0	19525	14410.6	15182.9	13350.9	12464.3	11959.7	12607.7	8897.4	9372.4	6735.1	High	High	High	High	High	High	High	High	High	High	1	Met-loss [N-Term]
P13010	X-ray repair cross-complementing protein 5 OS=Homo sapiens OX=9606 GN=XRCC5 PE=1 SV=3	0	81.513	24	14	127	14	732	82.7	5.81	382.21	14	cell differentiation;cell organization and biogenesis;cell proliferation;defense response;metabolic process;regulation of biological process;response to stimulus;transport	chromosome;cytoplasm;cytosol;extracellular;membrane;nucleus;organelle lumen	catalytic activity;DNA binding;enzyme regulator activity;nucleotide binding;protein binding;RNA binding	Pf02735, Pf03730, Pf03731, Pf08785	7520	ENSG00000079246.15	XRCC5	2	Non-homologous end-joining	2-LTR circle formation; Neutrophil degranulation; IRF3-mediated induction of type I IFN; Nonhomologous End-Joining (NHEJ)	Non-homologous end joining	18	0	38576.5	20916	18077.5	6007.3	1777.9	3238.4	1341.8	873.8	1311.6	297.3	High	High	High	High	High	High	High	High	High	High	1
Q6PEY2	Tubulin alpha-3E chain OS=Homo sapiens OX=9606 GN=TUBA3E PE=1 SV=2	0	81.455	31	10	134	0	450	49.8	5.14	398.68	10	cell organization and biogenesis	cytoplasm;cytoskeleton;nucleus	catalytic activity;nucleotide binding;protein binding;structural molecule activity	Pf00091, Pf03953	112714	ENSG00000152086.8	TUBA3E	2	Pathogenic Escherichia coli infection; Gap junction; Phagosome; Apoptosis	COPI-independent Golgi-to-ER retrograde traffic; COPI-dependent Golgi-to-ER retrograde traffic; Carboxyterminal post-translational modifications of tubulin; Cilium Assembly; Recruitment of NuMA to mitotic centrosomes; Translocation of GLUT4 to the plasma membrane; Microtubule-dependent trafficking of connexons from Golgi to the plasma membrane; Separation of Sister Chromatids; COPI-mediated anter…	Pathogenic Escherichia coli infection; Parkin-Ubiquitin Proteasomal System pathway	62	0	181.1	52.4	126.7	75.1	35.5	42.8	34.6	10.7	7.9	6	Not Found	Not Found	Not Found	Not Found	Not Found	Not Found	Not Found	Not Found	Not Found	Not Found	1
P26641	Elongation factor 1-gamma OS=Homo sapiens OX=9606 GN=EEF1G PE=1 SV=3	0	81.365	43	19	174	19	437	50.1	6.67	488.59	19	metabolic process;response to stimulus	cytoplasm;cytosol;endoplasmic reticulum;membrane;nucleus	catalytic activity;protein binding;RNA binding	Pf00043, Pf00647, Pf02798, Pf13409, Pf13410, Pf13417, Pf14497	1937	ENSG00000254772.9	EEF1G	11	Legionellosis	Eukaryotic Translation Elongation	Translation Factors	5	0	70531.3	47042	50404.1	38845.5	11680.6	4566.5	2052	1659.9	2344.3	635.2	High	High	High	High	High	High	High	High	High	High	1
P26641-2	Isoform 2 of Elongation factor 1-gamma OS=Homo sapiens OX=9606 GN=EEF1G	0	81.365	38	19	174	19	487	56.1	7.72	488.59	19	metabolic process;response to stimulus	cytoplasm;cytosol;endoplasmic reticulum;membrane;nucleus	catalytic activity;protein binding;RNA binding	Pf00043, Pf00647, Pf02798, Pf13409, Pf13410, Pf13417, Pf14497	1937		EEF1G	11			Translation Factors	1	0	70531.3	47042	50404.1	38845.5	11680.6	4566.5	2052	1659.9	2344.3	635.2	High	High	High	High	High	High	High	High	High	High	1
Q32MZ4-3	Isoform 3 of Leucine-rich repeat flightless-interacting protein 1 OS=Homo sapiens OX=9606 GN=LRRFIP1	0	81.005	29	18	107	17	752	82.6	4.61	297.88	18	metabolic process;regulation of biological process	cytoplasm;cytoskeleton;cytosol;membrane;nucleus	DNA binding;protein binding;RNA binding	Pf09738	9208	ENSG00000124831.18	LRRFIP1	2				0	0	3422.9	2269.9	2328.9	2156.9	1909.8	1815.4	1451.3	1257.7	1215.2	1042.9	High	High	High	High	High	High	High	High	High	High	1
Q32MZ4	Leucine-rich repeat flightless-interacting protein 1 OS=Homo sapiens OX=9606 GN=LRRFIP1 PE=1 SV=2	0	81.005	27	18	107	17	808	89.2	4.65	297.88	18	metabolic process;regulation of biological process	cytoplasm;cytoskeleton;cytosol;membrane;nucleus	DNA binding;protein binding;RNA binding	Pf04111, Pf09738, Pf12128, Pf13654	9208	ENSG00000124831.18	LRRFIP1	2		Signaling by cytosolic FGFR1 fusion mutants; LRR FLII-interacting protein 1 (LRRFIP1) activates type I IFN production		10	1	3422.9	2269.9	2328.9	2156.9	1909.8	1815.4	1451.3	1257.7	1215.2	1042.9	High	High	High	High	High	High	High	High	High	High	1
Q32MZ4-2	Isoform 2 of Leucine-rich repeat flightless-interacting protein 1 OS=Homo sapiens OX=9606 GN=LRRFIP1	0	81.005	28	18	107	17	784	86.4	4.65	297.88	18	metabolic process;regulation of biological process	cytoplasm;cytoskeleton;cytosol;membrane;nucleus	DNA binding;protein binding;RNA binding	Pf09738	9208	ENSG00000124831.18	LRRFIP1	2				0	0	3422.9	2269.9	2328.9	2156.9	1909.8	1815.4	1451.3	1257.7	1215.2	1042.9	High	High	High	High	High	High	High	High	High	High	1
P06744-2	Isoform 2 of Glucose-6-phosphate isomerase OS=Homo sapiens OX=9606 GN=GPI	0	80.953	26	14	142	14	569	64.3	8.91	377.61	14	metabolic process;regulation of biological process;response to stimulus;transport	cytosol;extracellular;membrane;organelle lumen	catalytic activity;protein binding	Pf00342	2821	ENSG00000105220.14	GPI	19			Cori Cycle; Glycolysis and Gluconeogenesis	2	0	27634.7	19695.8	20606.7	17763	15040.2	10098.5	4322.1	505.7	812.3	298.6	High	High	High	High	High	High	High	High	High	High	1
P06744	Glucose-6-phosphate isomerase OS=Homo sapiens OX=9606 GN=GPI PE=1 SV=4	0	80.953	26	14	142	14	558	63.1	8.32	377.61	14	metabolic process;regulation of biological process;response to stimulus;transport	cytoplasm;cytosol;extracellular;membrane;organelle lumen	catalytic activity;protein binding	Pf00342	2821	ENSG00000105220.14	GPI	19	Metabolic pathways; Starch and sucrose metabolism; Glycolysis / Gluconeogenesis; Amino sugar and nucleotide sugar metabolism; Pentose phosphate pathway; Carbon metabolism	Glycolysis; Neutrophil degranulation; Gluconeogenesis; TP53 Regulates Metabolic Genes	Cori Cycle; Glycolysis and Gluconeogenesis	21	0	27634.7	19695.8	20606.7	17763	15040.2	10098.5	4322.1	505.7	812.3	298.6	High	High	High	High	High	High	High	High	High	High	1
P23526	Adenosylhomocysteinase OS=Homo sapiens OX=9606 GN=AHCY PE=1 SV=4	0	79.971	31	13	115	12	432	47.7	6.34	359.02	13	defense response;metabolic process;response to stimulus;transport	cytoplasm;cytosol;nucleus	catalytic activity;nucleotide binding;protein binding	Pf00670, Pf02254, Pf02826, Pf05221	191	ENSG00000101444.12	AHCY	20	Metabolic pathways; Cysteine and methionine metabolism	Metabolism of ingested SeMet, Sec, MeSec into H2Se; Defective AHCY causes Hypermethioninemia with S-adenosylhomocysteine hydrolase deficiency (HMAHCHD); Sulfur amino acid metabolism; Methylation	Folate Metabolism; Trans-sulfuration pathway; One Carbon Metabolism; Trans-sulfuration and one carbon metabolism	18	1	21495.3	16528.4	16342.7	12781.7	11578.5	10248.4	7647.7	2914.6	803.2	67.6	High	High	High	High	High	High	High	High	High	High	1
Q16881-2	Isoform 2 of Thioredoxin reductase 1, cytoplasmic OS=Homo sapiens OX=9606 GN=TXNRD1	0	79.657	37	16	111	15	543	59.8	7.36	324.64	16	cell proliferation;cellular homeostasis;metabolic process;regulation of biological process;response to stimulus	cytosol;mitochondrion	antioxidant activity;catalytic activity;nucleotide binding;protein binding	Pf00070, Pf02852, Pf07992, Pf13738	7296	ENSG00000198431.15	TXNRD1	12			Selenium Micronutrient Network; Selenium Metabolism and Selenoproteins; NRF2 pathway; Oxidative Stress	4	0	18516.3	15316.3	13934.9	11909.1	10843.8	9642	9219.3	6976.6	6367	3579.1	High	High	High	High	High	High	High	High	High	High	1
Q16881-5	Isoform 5 of Thioredoxin reductase 1, cytoplasmic OS=Homo sapiens OX=9606 GN=TXNRD1	0	79.657	40	16	111	15	499	54.7	6.47	324.64	16	cell proliferation;cellular homeostasis;metabolic process;regulation of biological process;response to stimulus	cytosol;mitochondrion	antioxidant activity;catalytic activity;nucleotide binding;protein binding	Pf00070, Pf02852, Pf07992, Pf13738	7296	ENSG00000198431.15	TXNRD1	12			Selenium Micronutrient Network; Selenium Metabolism and Selenoproteins; NRF2 pathway; Oxidative Stress	4	0	18516.3	15316.3	13934.9	11909.1	10843.8	9642	9219.3	6976.6	6367	3579.1	High	High	High	High	High	High	High	High	High	High	1
Q16881-4	Isoform 4 of Thioredoxin reductase 1, cytoplasmic OS=Homo sapiens OX=9606 GN=TXNRD1	0	79.657	37	16	111	15	551	60.4	6.68	324.64	16	cell proliferation;cellular homeostasis;metabolic process;regulation of biological process;response to stimulus	cytosol;mitochondrion	antioxidant activity;catalytic activity;nucleotide binding;protein binding	Pf00070, Pf02852, Pf07992, Pf13738	7296	ENSG00000198431.15	TXNRD1	12			Selenium Micronutrient Network; Selenium Metabolism and Selenoproteins; NRF2 pathway; Oxidative Stress	4	0	18516.3	15316.3	13934.9	11909.1	10843.8	9642	9219.3	6976.6	6367	3579.1	High	High	High	High	High	High	High	High	High	High	1
Q16881	Thioredoxin reductase 1, cytoplasmic OS=Homo sapiens OX=9606 GN=TXNRD1 PE=1 SV=3	0	79.657	31	16	111	15	649	70.9	7.39	324.64	16	cell proliferation;cellular homeostasis;metabolic process;regulation of biological process;response to stimulus;transport	cytoplasm;cytosol;mitochondrion;nucleus	antioxidant activity;catalytic activity;nucleotide binding;protein binding	Pf00070, Pf00462, Pf02852, Pf07992, Pf13738	7296	ENSG00000198431.15	TXNRD1	12	Selenocompound metabolism; Pyrimidine metabolism	Metabolism of ingested MeSeO2H into MeSeH; Uptake and function of diphtheria toxin; Interconversion of nucleotide di- and triphosphates; TP53 Regulates Metabolic Genes; PPARA activates gene expression; Detoxification of Reactive Oxygen Species; Metabolism of ingested H2SeO4 and H2SeO3 into H2Se	Selenium Micronutrient Network; Selenium Metabolism and Selenoproteins; NRF2 pathway; Oxidative Stress	28	0	18516.3	15316.3	13934.9	11909.1	10843.8	9642	9219.3	6976.6	6367	3579.1	High	High	High	High	High	High	High	High	High	High	1
Q16881-3	Isoform 3 of Thioredoxin reductase 1, cytoplasmic OS=Homo sapiens OX=9606 GN=TXNRD1	0	79.657	34	16	111	15	598	65.5	8.07	324.64	16	cell proliferation;cellular homeostasis;metabolic process;regulation of biological process;response to stimulus	cytosol;mitochondrion	antioxidant activity;catalytic activity;nucleotide binding;protein binding	Pf00070, Pf02852, Pf07992, Pf13738	7296		TXNRD1	12			Selenium Micronutrient Network; Selenium Metabolism and Selenoproteins; Oxidative Stress	3	0	18516.3	15316.3	13934.9	11909.1	10843.8	9642	9219.3	6976.6	6367	3579.1	High	High	High	High	High	High	High	High	High	High	1
Q16881-6	Isoform 6 of Thioredoxin reductase 1, cytoplasmic OS=Homo sapiens OX=9606 GN=TXNRD1	0	79.657	33	16	111	15	614	67.2	6.77	324.64	16	cell proliferation;cellular homeostasis;metabolic process;regulation of biological process;response to stimulus	cytosol;mitochondrion	antioxidant activity;catalytic activity;nucleotide binding;protein binding	Pf00070, Pf02852, Pf07992, Pf13738	7296		TXNRD1	12			Selenium Micronutrient Network; Selenium Metabolism and Selenoproteins; Oxidative Stress	3	0	18516.3	15316.3	13934.9	11909.1	10843.8	9642	9219.3	6976.6	6367	3579.1	High	High	High	High	High	High	High	High	High	High	1
P05455	Lupus La protein OS=Homo sapiens OX=9606 GN=SSB PE=1 SV=2	0	79.651	34	13	138	13	408	46.8	7.12	390.14	13	metabolic process;transport	cytoplasm;nucleus	protein binding;RNA binding	Pf00076, Pf05383, Pf08777, Pf14259	6741	ENSG00000138385.15	SSB	2	Systemic lupus erythematosus	RNA Polymerase III Abortive And Retractive Initiation; RNA Polymerase III Transcription Termination		5	0	21558.4	17085.8	17145	14038.7	11507.6	7881.2	3601.2	956.7	883.1	231.9	High	High	High	High	High	High	High	High	High	High	1
P27816-5	Isoform 5 of Microtubule-associated protein 4 OS=Homo sapiens OX=9606 GN=MAP4	0	79.541	20	15	111	1	809	85.2	7.71	281.84	15	cell division;cell organization and biogenesis;cellular component movement;regulation of biological process	cytoplasm	protein binding;RNA binding;structural molecule activity	Pf00418	4134		MAP4	3				0	0	61.7	44.5	44.3	39	25.5	24.5	18.3	22	22	13.6	High	High	High	High	High	High	High	High	High	High	1
Q8IVF2-3	Isoform 3 of Protein AHNAK2 OS=Homo sapiens OX=9606 GN=AHNAK2	0	79.478	14	21	89	21	5695	605.3	5.36	214.96	21	cell organization and biogenesis	cytoplasm;cytosol;membrane;nucleus	protein binding		113146		AHNAK2	14				0	0	4085.9	2733.5	3150.9	2646.8	1893.2	1504.9	1166.6	760.4	718.4	470.5	High	High	High	High	High	High	High	High	High	High	1
Q8IVF2	Protein AHNAK2 OS=Homo sapiens OX=9606 GN=AHNAK2 PE=1 SV=2	0	79.478	14	21	89	21	5795	616.2	5.36	214.96	21	cell organization and biogenesis	cytoplasm;cytosol;membrane;nucleus	protein binding		113146	ENSG00000185567.6	AHNAK2	14				0	0	4085.9	2733.5	3150.9	2646.8	1893.2	1504.9	1166.6	760.4	718.4	470.5	High	High	High	High	High	High	High	High	High	High	1
Q16555	Dihydropyrimidinase-related protein 2 OS=Homo sapiens OX=9606 GN=DPYSL2 PE=1 SV=1	0	79.353	34	14	96	12	572	62.3	6.38	300.73	14	cell differentiation;cell organization and biogenesis;cellular component movement;development;metabolic process;regulation of biological process;response to stimulus;transport	cytoplasm;cytoskeleton;cytosol;membrane	catalytic activity;protein binding	Pf01979, Pf07969, Pf13147, Pf13594	1808	ENSG00000092964.17	DPYSL2	8	Axon guidance	Recycling pathway of L1; CRMPs in Sema3A signaling	Regulation of Microtubule Cytoskeleton; Brain-Derived Neurotrophic Factor (BDNF) signaling pathway	9	1	7237.4	5641.9	5703.9	4627.9	3897.7	3238.4	2351	1093.3	404.6	62	High	High	High	High	High	High	High	High	High	High	1
O43390-2	Isoform 2 of Heterogeneous nuclear ribonucleoprotein R OS=Homo sapiens OX=9606 GN=HNRNPR	0	78.94	30	16	99	11	636	71.2	8.13	280.72	16	metabolic process;regulation of biological process	endoplasmic reticulum;spliceosomal complex	protein binding;RNA binding	Pf00076, Pf13893, Pf14259	10236	ENSG00000282958.1; ENSG00000125944.18	HNRNPR	1; CHR_HSCHR1_4_CTG3			mRNA Processing	1	0	11878.5	6171.7	5937.2	3855.3	1165.6	831.3	321	262.4	449.7	159.4	High	High	High	High	High	High	High	High	High	High	1
P23588	Eukaryotic translation initiation factor 4B OS=Homo sapiens OX=9606 GN=EIF4B PE=1 SV=2	0	78.904	27	16	136	16	611	69.1	5.73	374.27	16	cell organization and biogenesis;metabolic process;regulation of biological process	cytosol	catalytic activity;protein binding;RNA binding	Pf00076, Pf14259	1975	ENSG00000063046.17	EIF4B	12	RNA transport; Proteoglycans in cancer; PI3K-Akt signaling pathway; mTOR signaling pathway	mTORC1-mediated signalling; L13a-mediated translational silencing of Ceruloplasmin expression; Translation initiation complex formation; GTP hydrolysis and joining of the 60S ribosomal subunit; Deadenylation of mRNA; Ribosomal scanning and start codon recognition	Translation Factors; Focal Adhesion-PI3K-Akt-mTOR-signaling pathway; Interferon type I signaling pathways	22	0	9240.2	6200.8	6897.2	6301.2	5794.8	5598.1	5871.8	4976.2	4955.3	3814.9	High	High	High	High	High	High	High	High	High	High	1
P49588-2	Isoform 2 of Alanine--tRNA ligase, cytoplasmic OS=Homo sapiens OX=9606 GN=AARS1	0	78.222	22	17	99	17	992	109.2	5.57	255.16	17	metabolic process;regulation of biological process	cytoplasm;cytosol;membrane;mitochondrion	catalytic activity;metal ion binding;nucleotide binding;RNA binding	Pf01411, Pf02272, Pf07973	16		AARS	16				0	0	6623.7	4977.9	4873	2734	523.3	562.6	273.6	196.3	216.4	43.8	High	High	High	High	High	High	High	High	High	High	1
P60842-2	Isoform 2 of Eukaryotic initiation factor 4A-I OS=Homo sapiens OX=9606 GN=EIF4A1	0	78.19	40	14	161	7	347	39.5	5.82	458.46	14	metabolic process;regulation of biological process	cytoplasm;cytosol;membrane;nucleus	catalytic activity;DNA binding;nucleotide binding;protein binding;RNA binding	Pf00270, Pf00271, Pf04851	1973	ENSG00000161960.14	EIF4A1	17			Translation Factors; Interferon type I signaling pathways	2	0	37931.9	25804.8	23807.3	15038.1	5444.2	3625.1	1675	1151.7	1387.6	662	High	High	High	High	High	High	High	High	High	High	1
Q92973-2	Isoform 2 of Transportin-1 OS=Homo sapiens OX=9606 GN=TNPO1	0	78.041	24	16	110	16	890	101.2	4.96	309.08	16	cellular component movement;regulation of biological process;transport	cytoplasm;cytosol;membrane;nucleus	protein binding;RNA binding;transporter activity	Pf03810, Pf13513, Pf13646	3842	ENSG00000083312.17	TNPO1	5				0	0	7049.6	3792	5001.2	3000.4	779.1	514.5	414.8	266.9	168	20.4	High	High	High	High	High	High	High	High	High	High	1
Q92973	Transportin-1 OS=Homo sapiens OX=9606 GN=TNPO1 PE=1 SV=2	0	78.041	24	16	110	16	898	102.3	4.98	309.08	16	cellular component movement;regulation of biological process;transport	cytoplasm;cytosol;membrane;nucleus	protein binding;RNA binding;transporter activity	Pf03810, Pf13513, Pf13646	3842	ENSG00000083312.17	TNPO1	5		Tristetraprolin (TTP, ZFP36) binds and destabilizes mRNA; Intraflagellar transport		6	0	7049.6	3792	5001.2	3000.4	779.1	514.5	414.8	266.9	168	20.4	High	High	High	High	High	High	High	High	High	High	1
Q01813	ATP-dependent 6-phosphofructokinase, platelet type OS=Homo sapiens OX=9606 GN=PFKP PE=1 SV=2	0	77.894	24	15	89	14	784	85.5	7.55	231.24	15	metabolic process	cytoplasm;cytosol;membrane;nucleus	catalytic activity;metal ion binding;nucleotide binding;protein binding	Pf00365	5214	ENSG00000067057.16	PFKP	10	Biosynthesis of amino acids; Pentose phosphate pathway; Central carbon metabolism in cancer; Glycolysis / Gluconeogenesis; Thyroid hormone signaling pathway; Metabolic pathways; Carbon metabolism; RNA degradation; AMPK signaling pathway; Fructose and mannose metabolism; Galactose metabolism	Glycolysis	Cori Cycle; Glycolysis and Gluconeogenesis	17	1	7875	4761.6	5407.3	4432.6	3461	3093.9	2360.3	1343.2	846.2	125.5	High	High	High	High	High	High	High	High	High	High	1
Q01813-2	Isoform 2 of ATP-dependent 6-phosphofructokinase, platelet type OS=Homo sapiens OX=9606 GN=PFKP	0	77.894	24	15	89	14	776	85.3	8.59	231.24	15	metabolic process	cytoplasm;cytosol;membrane;nucleus	catalytic activity;metal ion binding;nucleotide binding;protein binding	Pf00365	5214	ENSG00000067057.16	PFKP	10			Cori Cycle; Glycolysis and Gluconeogenesis	2	0	7875	4761.6	5407.3	4432.6	3461	3093.9	2360.3	1343.2	846.2	125.5	High	High	High	High	High	High	High	High	High	High	1
P05787-2	Isoform 2 of Keratin, type II cytoskeletal 8 OS=Homo sapiens OX=9606 GN=KRT8	0	77.829	38	19	138	15	511	56.6	5.43	356.73	19	cell death;cell differentiation;cell organization and biogenesis;regulation of biological process;response to stimulus	cytoplasm;cytoskeleton;cytosol;membrane;nucleus	catalytic activity;motor activity;protein binding;structural molecule activity	Pf00038, Pf01576, Pf06637, Pf13166, Pf13514, Pf15003	3856	ENSG00000170421.12	KRT8	12			Primary Focal Segmental Glomerulosclerosis FSGS	1	0	9953.8	2971	4980.3	4201.1	2542.8	2352	1105.2	594.6	4871.8	2733.9	High	High	High	High	High	High	High	High	High	High	1
P05787	Keratin, type II cytoskeletal 8 OS=Homo sapiens OX=9606 GN=KRT8 PE=1 SV=7	0	77.829	40	19	138	15	483	53.7	5.59	356.73	19	cell death;cell differentiation;cell organization and biogenesis;regulation of biological process;response to stimulus	cytoplasm;cytoskeleton;cytosol;membrane;nucleus	catalytic activity;motor activity;protein binding;structural molecule activity	Pf00038, Pf01576, Pf13166, Pf15003	3856	ENSG00000170421.12	KRT8	12		Formation of the cornified envelope	Primary Focal Segmental Glomerulosclerosis FSGS	4	1	9953.8	2971	4980.3	4201.1	2542.8	2352	1105.2	594.6	4871.8	2733.9	High	High	High	High	High	High	High	High	High	High	1
P67809	Y-box-binding protein 1 OS=Homo sapiens OX=9606 GN=YBX1 PE=1 SV=3	0	77.782	43	10	71	7	324	35.9	9.88	239.73	10	metabolic process;regulation of biological process	cytoplasm;cytosol;extracellular;membrane;nucleus;spliceosomal complex	DNA binding;protein binding;RNA binding	Pf00313	4904	ENSG00000065978.18	YBX1	1		mRNA Splicing - Major Pathway; mRNA Splicing - Minor Pathway	Brain-Derived Neurotrophic Factor (BDNF) signaling pathway; Mecp2 and Associated Rett Syndrome; mRNA Processing; Sudden Infant Death Syndrome (SIDS) Susceptibility Pathways	9	3	18357.2	7554.1	11890.3	9792.5	4876.7	5071.3	3386.1	3084.2	3359.5	2366.6	High	High	High	High	High	High	High	High	High	High	1
P09211	Glutathione S-transferase P OS=Homo sapiens OX=9606 GN=GSTP1 PE=1 SV=2	0	77.445	61	9	115	9	210	23.3	5.64	432.04	9	cell communication;cell proliferation;metabolic process;regulation of biological process;response to stimulus;transport	cytoplasm;cytosol;extracellular;membrane;mitochondrion;nucleus;organelle lumen	antioxidant activity;catalytic activity;enzyme regulator activity;protein binding	Pf00043, Pf02798, Pf14497	2950	ENSG00000084207.15	GSTP1	11	Drug metabolism - cytochrome P450; Metabolism of xenobiotics by cytochrome P450; Chemical carcinogenesis; Pathways in cancer; Platinum drug resistance; Prostate cancer; Glutathione metabolism	Glutathione conjugation; Neutrophil degranulation; Detoxification of Reactive Oxygen Species	NRF2 pathway; Photodynamic therapy-induced NFE2L2 (NRF2) survival signaling; Exercise-induced Circadian Regulation; Arachidonate Epoxygenase / Epoxide Hydrolase; Metapathway biotransformation	22	0	35794.9	29027.3	26424.2	17196.2	7142	2557.6	827.6	562.5	689.6	146.5	High	High	High	High	High	High	High	High	High	High	1	Met-loss [N-Term]
P29966	Myristoylated alanine-rich C-kinase substrate OS=Homo sapiens OX=9606 GN=MARCKS PE=1 SV=4	0	77.241	45	8	57	8	332	31.5	4.45	221.25	8	cell organization and biogenesis;regulation of biological process	cytoplasm;cytoskeleton;membrane;nucleus	protein binding		4082	ENSG00000277443.2	MARCKS	6	Fc gamma R-mediated phagocytosis; MicroRNAs in cancer	Acetylcholine regulates insulin secretion	Brain-Derived Neurotrophic Factor (BDNF) signaling pathway	7	0	8182.8	6632.1	6107.8	5711.3	5587	4871.6	4528	3768	3906	3123.6	High	High	High	High	High	High	High	High	High	High	1
Q16555-2	Isoform 2 of Dihydropyrimidinase-related protein 2 OS=Homo sapiens OX=9606 GN=DPYSL2	0	77.077	32	13	94	12	536	58.1	6.15	294.69	13	cell organization and biogenesis;cellular component movement;metabolic process;regulation of biological process;response to stimulus;transport	cytosol;membrane	catalytic activity;protein binding	Pf01979, Pf07969, Pf13147, Pf13594	1808	ENSG00000092964.17	DPYSL2	8			Regulation of Microtubule Cytoskeleton; Brain-Derived Neurotrophic Factor (BDNF) signaling pathway	2	0	7237.4	5641.9	5703.9	4627.9	3897.7	3238.4	2351	1093.3	404.6	62	High	High	High	High	High	High	High	High	High	High	1
Q15365	Poly(rC)-binding protein 1 OS=Homo sapiens OX=9606 GN=PCBP1 PE=1 SV=2	0	76.372	46	12	100	7	356	37.5	7.09	304.11	12	metabolic process;regulation of biological process	cytoplasm;cytosol;membrane;nucleus	DNA binding;protein binding;RNA binding	Pf00013, Pf13014	5093	ENSG00000169564.6	PCBP1	2	Spliceosome	mRNA Splicing - Major Pathway		5	3	18451.1	11441.4	12369.3	8258.7	3527.9	2256.6	1100.6	713.6	628.6	172.4	High	High	High	High	High	High	High	High	High	High	1
P31939	Bifunctional purine biosynthesis protein PURH OS=Homo sapiens OX=9606 GN=ATIC PE=1 SV=3	0	76.358	35	15	113	15	592	64.6	6.71	339.98	15	metabolic process;response to stimulus	cytosol;membrane;mitochondrion	catalytic activity;protein binding	Pf01808, Pf02142	471	ENSG00000138363.14	ATIC	2	Purine metabolism; One carbon pool by folate; Metabolic pathways; Antifolate resistance	Purine ribonucleoside monophosphate biosynthesis	One Carbon Metabolism	9	0	12849.4	9646.8	7923.2	3164	861.8	1002.7	333.2	185.4	249.4	43.5	High	High	High	High	High	High	High	High	High	High	1	Met-loss [N-Term]
P23588-2	Isoform 2 of Eukaryotic translation initiation factor 4B OS=Homo sapiens OX=9606 GN=EIF4B	0	76.234	27	15	131	15	572	64.8	6.13	363.58	15	cell organization and biogenesis;metabolic process;regulation of biological process	cytosol	catalytic activity;protein binding;RNA binding	Pf00076	1975	ENSG00000063046.17	EIF4B	12			Translation Factors; Focal Adhesion-PI3K-Akt-mTOR-signaling pathway; Interferon type I signaling pathways	3	0	8354.9	5591.2	6211.1	5761.3	5343.6	5162.3	5434.2	4639.7	4652.5	3574.5	High	High	High	High	High	High	High	High	High	High	1
Q15029	116 kDa U5 small nuclear ribonucleoprotein component OS=Homo sapiens OX=9606 GN=EFTUD2 PE=1 SV=1	0	76.228	22	16	104	15	972	109.4	5	294.68	16	cell organization and biogenesis;metabolic process;response to stimulus	cytosol;membrane;nucleus;spliceosomal complex	catalytic activity;nucleotide binding;protein binding;RNA binding	Pf00009, Pf00679, Pf03144, Pf03764, Pf14492	9343	ENSG00000108883.12	EFTUD2	17	Spliceosome	mRNA Splicing - Major Pathway; mRNA Splicing - Minor Pathway	mRNA Processing	7	0	1472	707.4	1066.8	880.4	906.1	1031.4	712.6	284.5	100.1	50.6	High	High	High	High	High	High	High	High	High	High	1
Q15029-3	Isoform 3 of 116 kDa U5 small nuclear ribonucleoprotein component OS=Homo sapiens OX=9606 GN=EFTUD2	0	76.228	22	16	104	15	962	108.2	5.02	294.68	16	metabolic process;response to stimulus	cytosol;membrane;spliceosomal complex	catalytic activity;nucleotide binding;protein binding;RNA binding	Pf00009, Pf00679, Pf03144, Pf03764, Pf14492	9343	ENSG00000108883.12	EFTUD2	17			mRNA Processing	1	0	1472	707.4	1066.8	880.4	906.1	1031.4	712.6	284.5	100.1	50.6	High	High	High	High	High	High	High	High	High	High	1
Q5VTE0	Putative elongation factor 1-alpha-like 3 OS=Homo sapiens OX=9606 GN=EEF1A1P5 PE=5 SV=1	0	75.998	36	13	151	13	462	50.2	9.07	351.19	13	metabolic process	cytoplasm;nucleus	catalytic activity;nucleotide binding;RNA binding	Pf00009, Pf03143, Pf03144	158078		EEF1A1P5	9		Eukaryotic Translation Elongation		3	0	91477.3	53245.1	57249.6	41544.1	17078	8129.6	1879.2	1371.5	2319.4	628	High	High	High	High	High	High	High	High	High	High	1
P68104	Elongation factor 1-alpha 1 OS=Homo sapiens OX=9606 GN=EEF1A1 PE=1 SV=1	0	75.998	36	13	151	13	462	50.1	9.01	351.19	13	metabolic process;regulation of biological process;response to stimulus;transport	cytoplasm;cytoskeleton;cytosol;extracellular;membrane;nucleus;organelle lumen	catalytic activity;nucleotide binding;protein binding;RNA binding	Pf00009, Pf03143, Pf03144	1915	ENSG00000156508.17	EEF1A1	6	Legionellosis; RNA transport	Peptide chain elongation; Protein methylation; Neutrophil degranulation; HSF1 activation	Translation Factors	16	0	91477.3	53245.1	57249.6	41544.1	17078	8129.6	1879.2	1371.5	2319.4	628	High	High	High	High	High	High	High	High	High	High	1
P12277	Creatine kinase B-type OS=Homo sapiens OX=9606 GN=CKB PE=1 SV=1	0	75.859	32	8	80	8	381	42.6	5.59	284.96	8	cellular homeostasis;metabolic process	cytoplasm;cytosol;mitochondrion;nucleus	catalytic activity;nucleotide binding;protein binding	Pf00217, Pf02807	1152	ENSG00000166165.12	CKB	14	Metabolic pathways; Arginine and proline metabolism	Creatine metabolism	Urea cycle and metabolism of amino groups	7	0	4217.6	3430.9	3436.6	2044	560.2	393.4	194.6	100.4	117.7	19.1	High	High	High	High	High	High	High	High	High	High	1
Q9UQ80-2	Isoform 2 of Proliferation-associated protein 2G4 OS=Homo sapiens OX=9606 GN=PA2G4	0	75.698	37	12	96	1	340	38	7.53	274.68	12	cell proliferation;metabolic process;regulation of biological process;transport	cytoplasm;extracellular;membrane;nucleus;organelle lumen	DNA binding;protein binding;RNA binding	Pf00557	5036		PA2G4	12				0	0											High	High	High	High	High	High	High	High	High	High	1	Met-loss [N-Term]
P22626	Heterogeneous nuclear ribonucleoproteins A2/B1 OS=Homo sapiens OX=9606 GN=HNRNPA2B1 PE=1 SV=2	0	75.592	49	14	124	12	353	37.4	8.95	400.99	14	metabolic process;regulation of biological process;response to stimulus;transport	cytoplasm;extracellular;membrane;nucleus;spliceosomal complex	DNA binding;protein binding;RNA binding	Pf00076, Pf13893, Pf14259	3181	ENSG00000122566.20	HNRNPA2B1	7		Gene and protein expression by JAK-STAT signaling after Interleukin-12 stimulation; Interleukin-12 family signaling; mRNA Splicing - Major Pathway	mRNA Processing	10	2	31258.2	14925.3	15534	11482.5	3619.9	2640.1	1244.8	825	2188.2	980.9	High	High	High	High	High	High	High	High	High	High	1
Q13509	Tubulin beta-3 chain OS=Homo sapiens OX=9606 GN=TUBB3 PE=1 SV=2	0	75.462	27	9	128	1	450	50.4	4.93	370.93	9	cell organization and biogenesis;cellular component movement	cytoplasm;cytoskeleton;nucleus	catalytic activity;nucleotide binding;protein binding;structural molecule activity	Pf00091, Pf03953, Pf10644	10381	ENSG00000258947.6	TUBB3	16	Gap junction; Phagosome; Pathogenic Escherichia coli infection	COPI-independent Golgi-to-ER retrograde traffic; COPI-dependent Golgi-to-ER retrograde traffic; Carboxyterminal post-translational modifications of tubulin; Recruitment of NuMA to mitotic centrosomes; Hedgehog 'off' state; Translocation of GLUT4 to the plasma membrane; Prefoldin mediated transfer of substrate to CCT/TriC; Microtubule-dependent trafficking of connexons from Golgi to the plasma mem…	Pathogenic Escherichia coli infection; Parkin-Ubiquitin Proteasomal System pathway; Exercise-induced Circadian Regulation	66	2	1772.1	522.3	1245.8	1008.7	465.6	481.6	219.8	82.2	84.1	25.6	High	High	High	High	High	High	High	Not Found	Not Found	Not Found	1
Q9BVA1	Tubulin beta-2B chain OS=Homo sapiens OX=9606 GN=TUBB2B PE=1 SV=1	0	75.194	29	10	212	1	445	49.9	4.89	564.32	10	cell organization and biogenesis;cellular component movement;regulation of biological process	cytoplasm;cytoskeleton;nucleus	catalytic activity;nucleotide binding;protein binding;structural molecule activity	Pf00091, Pf03953, Pf10644	347733	ENSG00000137285.9	TUBB2B	6	Gap junction; Phagosome; Pathogenic Escherichia coli infection	COPI-independent Golgi-to-ER retrograde traffic; COPI-dependent Golgi-to-ER retrograde traffic; Carboxyterminal post-translational modifications of tubulin; Recruitment of NuMA to mitotic centrosomes; Hedgehog 'off' state; Translocation of GLUT4 to the plasma membrane; Prefoldin mediated transfer of substrate to CCT/TriC; Microtubule-dependent trafficking of connexons from Golgi to the plasma mem…	Pathogenic Escherichia coli infection; Parkin-Ubiquitin Proteasomal System pathway	65	0											High	High	High	High	High	High	High	High	High	Not Found	1
Q13885	Tubulin beta-2A chain OS=Homo sapiens OX=9606 GN=TUBB2A PE=1 SV=1	0	75.194	29	10	212	1	445	49.9	4.89	564.32	10	cell organization and biogenesis	cytoplasm;cytoskeleton;nucleus	catalytic activity;nucleotide binding;protein binding;structural molecule activity	Pf00091, Pf03953, Pf10644	7280	ENSG00000137267.5	TUBB2A	6	Phagosome; Pathogenic Escherichia coli infection; Gap junction	COPI-independent Golgi-to-ER retrograde traffic; COPI-dependent Golgi-to-ER retrograde traffic; Carboxyterminal post-translational modifications of tubulin; Recruitment of NuMA to mitotic centrosomes; Hedgehog 'off' state; Translocation of GLUT4 to the plasma membrane; Prefoldin mediated transfer of substrate to CCT/TriC; Microtubule-dependent trafficking of connexons from Golgi to the plasma mem…	Pathogenic Escherichia coli infection; Parkin-Ubiquitin Proteasomal System pathway	65	0											High	High	High	High	High	High	High	High	High	Not Found	1
P30041	Peroxiredoxin-6 OS=Homo sapiens OX=9606 GN=PRDX6 PE=1 SV=3	0	75.047	58	11	162	11	224	25	6.38	490.79	11	cellular homeostasis;metabolic process;regulation of biological process;response to stimulus;transport	cytoplasm;cytosol;extracellular;membrane;nucleus;organelle lumen;vacuole	antioxidant activity;catalytic activity;protein binding	Pf00578, Pf08534, Pf10417	9588	ENSG00000117592.8	PRDX6	1	Metabolic pathways	Neutrophil degranulation; Detoxification of Reactive Oxygen Species	NRF2 pathway	8	0	40981.8	33240.9	31977	26876.8	23556.4	17997.4	7913.3	1237.4	1185.5	268	High	High	High	High	High	High	High	High	High	High	1	Met-loss [N-Term]
O43390-3	Isoform 3 of Heterogeneous nuclear ribonucleoprotein R OS=Homo sapiens OX=9606 GN=HNRNPR	0	75.031	29	15	91	11	595	66.9	8.29	253.59	15	metabolic process;regulation of biological process	endoplasmic reticulum;spliceosomal complex	protein binding;RNA binding	Pf00076, Pf13893, Pf14259	10236	ENSG00000282958.1; ENSG00000125944.18	HNRNPR	1; CHR_HSCHR1_4_CTG3			mRNA Processing	1	0	10902.1	5693.9	5477.8	3543.1	1065.2	772.8	304.2	249.2	416.1	151.9	High	High	High	High	High	High	High	High	High	High	1
P29144	Tripeptidyl-peptidase 2 OS=Homo sapiens OX=9606 GN=TPP2 PE=1 SV=4	0	74.571	16	16	95	16	1249	138.3	6.32	274.26	16	metabolic process	cytoplasm;cytosol;nucleus	catalytic activity;protein binding	Pf00082, Pf12580, Pf13739	7174	ENSG00000134900.11	TPP2	13		Antigen processing: Ubiquitination & Proteasome degradation		4	0	1984.6	1330.3	1546.9	1203.8	923	849.8	688.3	153.3	65.2	10.3	High	High	High	High	High	High	High	High	High	High	1
P31939-2	Isoform 2 of Bifunctional purine biosynthesis protein PURH OS=Homo sapiens OX=9606 GN=ATIC	0	74.497	33	14	112	14	591	64.5	6.71	339.98	14	metabolic process;response to stimulus	cytosol;membrane;mitochondrion	catalytic activity;protein binding	Pf01808, Pf02142	471	ENSG00000138363.14	ATIC	2			One Carbon Metabolism	1	0	12849.4	9646.8	7923.2	3164	861.8	1002.7	333.2	185.4	249.4	43.5	High	High	High	High	High	High	High	High	High	High	1
P13645	Keratin, type I cytoskeletal 10 OS=Homo sapiens OX=9606 GN=KRT10 PE=1 SV=6	0	74.36	32	15	97	14	584	58.8	5.21	314.56	15	cell death;cell differentiation;metabolic process	cytoplasm;cytoskeleton;cytosol;membrane;nucleus	structural molecule activity	Pf00038, Pf04111	3858	ENSG00000186395.7	KRT10	17	Staphylococcus aureus infection	Formation of the cornified envelope		4	0	739.4	611.6	779.4	574.7	420.5	275.8	490.2	278.2	724.3	466.4	High	High	High	High	High	High	High	High	High	High	1
Q9UBT2	SUMO-activating enzyme subunit 2 OS=Homo sapiens OX=9606 GN=UBA2 PE=1 SV=2	0	74.16	32	15	91	15	640	71.2	5.29	263.08	15	metabolic process;regulation of biological process	cytoplasm;nucleus	catalytic activity;enzyme regulator activity;metal ion binding;nucleotide binding;protein binding	Pf00899, Pf02134, Pf10585, Pf14732	10054	ENSG00000126261.12	UBA2	19	Ubiquitin mediated proteolysis	SUMO is conjugated to E1 (UBA2:SAE1); SUMO is transferred from E1 to E2 (UBE2I, UBC9)		7	0	4038.8	3114.5	3052	2242.4	1368.5	679.7	221.1	117.9	144.6	51.1	High	High	High	High	High	High	High	High	High	High	1
Q99832-2	Isoform 2 of T-complex protein 1 subunit eta OS=Homo sapiens OX=9606 GN=CCT7	0	73.926	35	10	90	10	339	37.5	6.46	292.29	10	metabolic process;regulation of biological process;transport	cytoplasm;cytosol;mitochondrion	nucleotide binding;protein binding	Pf00118	10574	ENSG00000135624.15	CCT7	2				0	0	9692.7	4937.2	6744.9	5280.6	3237.2	2815.3	1211.6	472	311.2	88.4	High	High	High	High	High	High	High	High	High	High	1
O00410-2	Isoform 2 of Importin-5 OS=Homo sapiens OX=9606 GN=IPO5	0	73.898	16	13	87	13	1037	116.9	4.96	261.51	13	regulation of biological process;response to stimulus;transport	cytoplasm;membrane;nucleus	enzyme regulator activity;protein binding;RNA binding;transporter activity	Pf02985, Pf12755, Pf13513, Pf13646	3843		IPO5	13				0	0	7949.3	6214.3	6367	5353.1	4848.3	3772.9	1746.4	334.7	389	165.3	High	High	High	High	High	High	High	High	High	High	1
P06748	Nucleophosmin OS=Homo sapiens OX=9606 GN=NPM1 PE=1 SV=2	0	73.37	48	10	94	10	294	32.6	4.78	336.45	10	cell growth;cell organization and biogenesis;cellular homeostasis;metabolic process;regulation of biological process;response to stimulus;transport	cytoplasm;cytoskeleton;cytosol;membrane;nucleus	DNA binding;enzyme regulator activity;protein binding;RNA binding	Pf03066	4869	ENSG00000181163.13	NPM1	5		Nuclear import of Rev protein; TFAP2A acts as a transcriptional repressor during retinoic acid induced cell differentiation; TP53 regulates transcription of additional cell cycle genes whose exact role in the p53 pathway remain uncertain; Deposition of new CENPA-containing nucleosomes at the centromere		18	0	44608.9	8648.7	31058.3	28189.8	6230.1	9408.2	5821.1	3785.6	4974.1	2762.2	High	High	High	High	High	High	High	High	High	High	1
P09493-4	Isoform 4 of Tropomyosin alpha-1 chain OS=Homo sapiens OX=9606 GN=TPM1	0	73.299	48	16	207	6	284	32.8	4.77	544.36	16	cell organization and biogenesis;cellular component movement;regulation of biological process;response to stimulus	cytoskeleton;cytosol	protein binding;structural molecule activity	Pf00261, Pf12718	7168		TPM1	15			Striated Muscle Contraction	1	0	41298.2	37442.3	32520.1	27483	28635.8	26459.6	28094.3	27943.2	27746.1	24853.3	High	High	High	High	High	High	High	High	High	High	1
P09493-10	Isoform 10 of Tropomyosin alpha-1 chain OS=Homo sapiens OX=9606 GN=TPM1	0	73.299	48	16	207	6	284	32.8	4.77	544.36	16	cell organization and biogenesis;cellular component movement;regulation of biological process;response to stimulus	cytoskeleton;cytosol	protein binding;structural molecule activity	Pf00261, Pf12718	7168	ENSG00000140416.19	TPM1	15	Dilated cardiomyopathy; Cardiac muscle contraction; MicroRNAs in cancer; Hypertrophic cardiomyopathy (HCM); Adrenergic signaling in cardiomyocytes		Striated Muscle Contraction	6	0	41298.2	37442.3	32520.1	27483	28635.8	26459.6	28094.3	27943.2	27746.1	24853.3	High	High	High	High	High	High	High	High	High	High	1
Q9Y230	RuvB-like 2 OS=Homo sapiens OX=9606 GN=RUVBL2 PE=1 SV=3	0	73.249	26	11	91	11	463	51.1	5.64	266.83	11	cell organization and biogenesis;metabolic process;regulation of biological process;response to stimulus	cytoplasm;cytosol;membrane;nucleus	catalytic activity;DNA binding;nucleotide binding;protein binding	Pf00004, Pf03796, Pf06068, Pf13481	10856	ENSG00000183207.13	RUVBL2	19		HATs acetylate histones; Telomere Extension By Telomerase		8	0	6814.2	2655.1	4697.6	3784.8	1923.7	2700.6	1248.6	393.9	297.1	47.8	High	High	High	High	High	High	High	High	High	High	1
Q00839	Heterogeneous nuclear ribonucleoprotein U OS=Homo sapiens OX=9606 GN=HNRNPU PE=1 SV=6	0	73.095	19	13	99	13	825	90.5	6	296.63	13	cell differentiation;metabolic process;regulation of biological process;response to stimulus	cell surface;chromosome;cytoplasm;membrane;nucleus;spliceosomal complex	DNA binding;nucleotide binding;protein binding;RNA binding	Pf00622, Pf13671	3192	ENSG00000153187.18	HNRNPU	1	Spliceosome	mRNA Splicing - Major Pathway	mRNA Processing	6	0	47956.5	15739.4	7814.5	5187.2	1948.8	2810.3	1163.1	772.8	1634.8	511.5	High	High	High	High	High	High	High	High	High	High	1
Q00839-2	Isoform 2 of Heterogeneous nuclear ribonucleoprotein U OS=Homo sapiens OX=9606 GN=HNRNPU	0	73.095	19	13	99	13	806	88.9	5.78	296.63	13	cell differentiation;metabolic process;regulation of biological process;response to stimulus	cell surface;chromosome;membrane;nucleus;spliceosomal complex	DNA binding;nucleotide binding;protein binding;RNA binding	Pf00622, Pf13671	3192	ENSG00000153187.18	HNRNPU	1			mRNA Processing	1	0	47956.5	15739.4	7814.5	5187.2	1948.8	2810.3	1163.1	772.8	1634.8	511.5	High	High	High	High	High	High	High	High	High	High	1
P22626-2	Isoform A2 of Heterogeneous nuclear ribonucleoproteins A2/B1 OS=Homo sapiens OX=9606 GN=HNRNPA2B1	0	73.019	48	13	119	11	341	36	8.65	389.02	13	metabolic process;regulation of biological process;response to stimulus;transport	cytoplasm;membrane;nucleus;spliceosomal complex	DNA binding;protein binding;RNA binding	Pf00076, Pf13893, Pf14259	3181	ENSG00000122566.20	HNRNPA2B1	7			mRNA Processing	1	0	30955.5	14767.5	15371.6	11343.3	3572.3	2606	1221.6	806.5	2155.9	969	High	High	High	High	High	High	High	High	High	High	1
P13798	Acylamino-acid-releasing enzyme OS=Homo sapiens OX=9606 GN=APEH PE=1 SV=4	0	72.909	23	13	94	13	732	81.2	5.48	317.26	13	cell organization and biogenesis;metabolic process;transport	cytoplasm;cytosol;extracellular;membrane	catalytic activity;protein binding;RNA binding	Pf00326, Pf00561, Pf01738, Pf02230, Pf05448, Pf12695, Pf12697	327	ENSG00000164062.12	APEH	3		Eukaryotic Translation Termination; Neutrophil degranulation		6	0	2640.4	1977.3	2028.5	1652.4	1422.4	1355.7	1326.7	1085.9	998.4	210.7	High	High	High	High	High	High	High	High	High	High	1
P29692-4	Isoform 4 of Elongation factor 1-delta OS=Homo sapiens OX=9606 GN=EEF1D	0	72.904	39	10	80	7	262	29.1	5.03	250.92	10	metabolic process;regulation of biological process;response to stimulus	cytoplasm;cytosol;endoplasmic reticulum;nucleus	DNA binding;protein binding;RNA binding;signal transducer activity	Pf00736, Pf10587	1936	ENSG00000104529.17; ENSG00000273594.4	EEF1D	8; CHR_HSCHR8_3_CTG7			Translation Factors	1	0	28729.4	16884	20680	14335.2	5289	2388.9	1322.4	983.2	1700.7	1364.8	High	High	High	High	High	High	High	High	High	High	1
Q16643-3	Isoform 3 of Drebrin OS=Homo sapiens OX=9606 GN=DBN1	0	72.428	31	14	86	14	695	76.3	4.51	263.76	14	cell communication;cell organization and biogenesis;cell proliferation;regulation of biological process	cytoplasm;cytoskeleton;membrane	protein binding	Pf00241	1627	ENSG00000113758.13	DBN1	5				0	0	1603.1	1398.7	1316.8	1050.8	842.2	527.3	286.4	218.9	288.1	241.1	High	High	High	High	High	High	High	High	High	High	1
Q16643	Drebrin OS=Homo sapiens OX=9606 GN=DBN1 PE=1 SV=4	0	72.428	33	14	86	14	649	71.4	4.45	263.76	14	cell communication;cell differentiation;cell organization and biogenesis;cell proliferation;development;regulation of biological process	cytoplasm;cytoskeleton;membrane	protein binding	Pf00241	1627	ENSG00000113758.13	DBN1	5				0	0	1603.1	1398.7	1316.8	1050.8	842.2	527.3	286.4	218.9	288.1	241.1	High	High	High	High	High	High	High	High	High	High	1
Q7Z6Z7	E3 ubiquitin-protein ligase HUWE1 OS=Homo sapiens OX=9606 GN=HUWE1 PE=1 SV=3	0	71.9	6	18	86	18	4374	481.6	5.22	237.1	18	cell differentiation;cell organization and biogenesis;metabolic process;response to stimulus;transport	cytoplasm;cytosol;extracellular;membrane;nucleus;organelle lumen	catalytic activity;DNA binding;protein binding;RNA binding	Pf00632, Pf02825, Pf06012, Pf06025, Pf14377	10075	ENSG00000086758.15	HUWE1	X	Ubiquitin mediated proteolysis	Neutrophil degranulation; Antigen processing: Ubiquitination & Proteasome degradation		7	0	935.3	718.1	737.1	573.4	338.7	167.7	58.9	43.2	37.9	9.7	High	High	High	High	High	High	High	High	High	High	1
Q7Z6Z7-3	Isoform 3 of E3 ubiquitin-protein ligase HUWE1 OS=Homo sapiens OX=9606 GN=HUWE1	0	71.9	6	18	86	18	4365	480.7	5.21	237.1	18	cell differentiation;cell organization and biogenesis;metabolic process;response to stimulus;transport	cytoplasm;cytosol;extracellular;membrane;nucleus;organelle lumen	catalytic activity;DNA binding;protein binding;RNA binding	Pf00632, Pf02825, Pf06012, Pf06025, Pf14377	10075	ENSG00000086758.15	HUWE1	X				0	0	935.3	718.1	737.1	573.4	338.7	167.7	58.9	43.2	37.9	9.7	High	High	High	High	High	High	High	High	High	High	1
Q7Z6Z7-2	Isoform 2 of E3 ubiquitin-protein ligase HUWE1 OS=Homo sapiens OX=9606 GN=HUWE1	0	71.9	6	18	86	18	4358	479.9	5.24	237.1	18	cell differentiation;cell organization and biogenesis;metabolic process;response to stimulus;transport	cytoplasm;cytosol;extracellular;membrane;nucleus;organelle lumen	catalytic activity;DNA binding;protein binding;RNA binding	Pf00632, Pf02825, Pf06012, Pf06025, Pf14377	10075		HUWE1	X				0	0	935.3	718.1	737.1	573.4	338.7	167.7	58.9	43.2	37.9	9.7	High	High	High	High	High	High	High	High	High	High	1
P06753-5	Isoform 5 of Tropomyosin alpha-3 chain OS=Homo sapiens OX=9606 GN=TPM3	0	71.852	49	13	265	0	248	28.9	4.75	743.37	13	cell organization and biogenesis;cellular component movement	cytoskeleton;cytosol	protein binding;structural molecule activity	Pf00261, Pf12718	7170	ENSG00000143549.19	TPM3	1			Striated Muscle Contraction	1	0											High	High	High	High	High	High	High	High	High	High	0
P23528	Cofilin-1 OS=Homo sapiens OX=9606 GN=CFL1 PE=1 SV=3	0	71.836	66	11	140	8	166	18.5	8.09	381.32	11	cell organization and biogenesis;cellular component movement;metabolic process;regulation of biological process;response to stimulus	cytoplasm;cytoskeleton;cytosol;membrane;nucleus	protein binding	Pf00241	1072	ENSG00000172757.12	CFL1	11	Regulation of actin cytoskeleton; Axon guidance; Pertussis; Fc gamma R-mediated phagocytosis	Platelet degranulation ; Sema3A PAK dependent Axon repulsion; Gene and protein expression by JAK-STAT signaling after Interleukin-12 stimulation; EPHB-mediated forward signaling; Regulation of actin dynamics for phagocytic cup formation; Interleukin-12 family signaling	Brain-Derived Neurotrophic Factor (BDNF) signaling pathway; VEGFA-VEGFR2 Signaling Pathway; EGF/EGFR Signaling Pathway; Regulation of Actin Cytoskeleton; G13 Signaling Pathway	27	4	46162.6	38809	35588.9	28996.5	24022	15090.6	7148.9	2926.9	2649	1321.5	High	High	High	High	High	High	High	High	High	High	1
P11940-2	Isoform 2 of Polyadenylate-binding protein 1 OS=Homo sapiens OX=9606 GN=PABPC1	0	71.739	31	18	120	13	547	61.1	9.07	296.15	18	metabolic process;regulation of biological process	cytoplasm;cytosol;membrane;nucleus;spliceosomal complex	protein binding;RNA binding;translation regulator activity	Pf00076, Pf00658, Pf01559, Pf13893, Pf14259	26986		PABPC1	8			Translation Factors	1	0	16121.8	10230.1	10734.2	7883.1	3492.6	1707.5	623.3	443.4	558.2	154.9	High	High	High	High	High	High	High	High	High	High	1
P11940	Polyadenylate-binding protein 1 OS=Homo sapiens OX=9606 GN=PABPC1 PE=1 SV=2	0	71.739	27	18	120	13	636	70.6	9.5	296.15	18	metabolic process;regulation of biological process	cytoplasm;cytosol;membrane;nucleus;spliceosomal complex	protein binding;RNA binding;translation regulator activity	Pf00076, Pf00658, Pf13893, Pf14259	26986	ENSG00000070756.15	PABPC1	8	RNA transport; mRNA surveillance pathway; RNA degradation	AUF1 (hnRNP D0) binds and destabilizes mRNA; L13a-mediated translational silencing of Ceruloplasmin expression; Regulation of expression of SLITs and ROBOs; Nonsense Mediated Decay (NMD) independent of the Exon Junction Complex (EJC); Translation initiation complex formation; Nonsense Mediated Decay (NMD) enhanced by the Exon Junction Complex (EJC); Deadenylation of mRNA	Translation Factors; Endoderm Differentiation	24	4	16121.8	10230.1	10734.2	7883.1	3492.6	1707.5	623.3	443.4	558.2	154.9	High	High	High	High	High	High	High	High	High	High	1
P49411	Elongation factor Tu, mitochondrial OS=Homo sapiens OX=9606 GN=TUFM PE=1 SV=2	0	71.5	42	15	117	15	452	49.5	7.61	371.96	15	metabolic process;response to stimulus	membrane;mitochondrion	catalytic activity;nucleotide binding;protein binding;RNA binding	Pf00009, Pf03143, Pf03144	7284		TUFM	16		Mitochondrial translation elongation		4	0	9675.2	1333.3	6947.6	4776.8	1045	654.7	316.2	245.8	496	109.7	High	High	High	High	High	High	High	High	High	High	1
Q9Y265	RuvB-like 1 OS=Homo sapiens OX=9606 GN=RUVBL1 PE=1 SV=1	0	71.344	42	13	82	13	456	50.2	6.42	258.72	13	cell division;cell organization and biogenesis;metabolic process;regulation of biological process;response to stimulus	cytoplasm;cytoskeleton;cytosol;membrane;nucleus	catalytic activity;nucleotide binding;protein binding	Pf00004, Pf01078, Pf01695, Pf05496, Pf06068, Pf06414, Pf07726, Pf13191, Pf13238, Pf13245, Pf13481	8607	ENSG00000175792.11	RUVBL1	3	Wnt signaling pathway	Ub-specific processing proteases; UCH proteinases; DNA Damage Recognition in GG-NER; HATs acetylate histones; Formation of the beta-catenin:TCF transactivating complex; Telomere Extension By Telomerase; Deposition of new CENPA-containing nucleosomes at the centromere	Gastric Cancer Network 1	25	0	7675.9	2911.1	5293.6	4100.1	1970.9	2822.4	1329	392.8	280	31.5	High	High	High	High	High	High	High	High	High	High	1
P23921	Ribonucleoside-diphosphate reductase large subunit OS=Homo sapiens OX=9606 GN=RRM1 PE=1 SV=1	0	70.856	19	13	95	13	792	90	7.15	299.2	13	metabolic process	cytoplasm;cytosol	catalytic activity;nucleotide binding;protein binding	Pf00317, Pf02867, Pf03477	6240	ENSG00000167325.14	RRM1	11	Metabolic pathways; Glutathione metabolism; Pyrimidine metabolism; Purine metabolism	Interconversion of nucleotide di- and triphosphates	Fluoropyrimidine Activity; Retinoblastoma (RB) in Cancer; Nucleotide Metabolism	10	0	9424.5	5714.5	5540.1	3301	1330.8	970.4	352.9	183	240.5	52.5	High	High	High	High	High	High	High	High	High	High	1
O95373	Importin-7 OS=Homo sapiens OX=9606 GN=IPO7 PE=1 SV=1	0	70.703	15	11	73	11	1038	119.4	4.82	230.69	11	defense response;regulation of biological process;response to stimulus;transport	cytoplasm;cytosol;membrane;nucleus	enzyme regulator activity;protein binding;transporter activity	Pf03810, Pf08506	10527	ENSG00000205339.9	IPO7	11				0	0	5437.2	3975.6	4132.8	3372.3	2128.6	999.4	480.6	167.5	235	42.8	High	High	High	High	High	High	High	High	High	High	1
P04350	Tubulin beta-4A chain OS=Homo sapiens OX=9606 GN=TUBB4A PE=1 SV=2	0	70.702	23	8	195	1	444	49.6	4.88	501.6	8	cell organization and biogenesis;regulation of biological process	cytoplasm;cytoskeleton;cytosol;nucleus	catalytic activity;metal ion binding;nucleotide binding;protein binding;structural molecule activity	Pf00091, Pf03953, Pf10644	10382	ENSG00000104833.11	TUBB4A	19	Gap junction; Phagosome; Pathogenic Escherichia coli infection	COPI-independent Golgi-to-ER retrograde traffic; COPI-dependent Golgi-to-ER retrograde traffic; Carboxyterminal post-translational modifications of tubulin; Regulation of PLK1 Activity at G2/M Transition; Recruitment of NuMA to mitotic centrosomes; Hedgehog 'off' state; Loss of Nlp from mitotic centrosomes; Translocation of GLUT4 to the plasma membrane; Prefoldin mediated transfer of substrate to…	Pathogenic Escherichia coli infection; Parkin-Ubiquitin Proteasomal System pathway	72	0	18805.9	4533.6	13644.4	9275.5	4341.1	5096.2	2635.1	821.5	450.1	101.2	High	High	High	High	High	High	High	High	High	High	1
P40227	T-complex protein 1 subunit zeta OS=Homo sapiens OX=9606 GN=CCT6A PE=1 SV=3	0	70.63	31	13	123	13	531	58	6.68	371.6	13	metabolic process;regulation of biological process	cytoplasm;cytosol;membrane	nucleotide binding;protein binding;RNA binding	Pf00118, Pf05504	908	ENSG00000146731.10	CCT6A	7		Prefoldin mediated transfer of substrate to CCT/TriC; Cooperation of PDCL (PhLP1) and TRiC/CCT in G-protein beta folding; Association of TriC/CCT with target proteins during biosynthesis; Formation of tubulin folding intermediates by CCT/TriC; Folding of actin by CCT/TriC		9	0	24578.3	11953.2	17141.4	14665.3	9024.4	7989	3108.6	1094.5	964.6	329.7	High	High	High	High	High	High	High	High	High	High	1
P00338-4	Isoform 4 of L-lactate dehydrogenase A chain OS=Homo sapiens OX=9606 GN=LDHA	0	70.573	40	11	151	10	274	30.2	7.15	477.28	11	metabolic process;regulation of biological process;response to stimulus	cytosol;membrane;nucleus	catalytic activity;nucleotide binding;protein binding	Pf00056, Pf02866	3939	ENSG00000134333.13	LDHA	11			Cori Cycle; Photodynamic therapy-induced HIF-1 survival signaling; Amino Acid metabolism; Glycolysis and Gluconeogenesis	4	0	58885.9	42993.9	39852.3	33985.6	31505.1	27531.4	24479.7	15064.9	6509.7	685.5	High	High	High	High	High	High	High	High	High	High	1
Q7KZF4	Staphylococcal nuclease domain-containing protein 1 OS=Homo sapiens OX=9606 GN=SND1 PE=1 SV=1	0	70.546	21	15	95	15	910	101.9	7.17	259.96	15	cell differentiation;metabolic process;regulation of biological process	cytoplasm;cytosol;membrane;mitochondrion;nucleus	catalytic activity;protein binding;RNA binding	Pf00565, Pf00567	27044	ENSG00000197157.10	SND1	7	Epstein-Barr virus infection; Viral carcinogenesis	Signaling by BRAF and RAF fusions		6	0	7673.4	2599.9	2260.5	1439.1	511	759.6	337.2	191.4	348.7	98.5	High	High	High	High	High	High	High	High	High	High	1
P06748-2	Isoform 2 of Nucleophosmin OS=Homo sapiens OX=9606 GN=NPM1	0	70.222	49	9	87	9	265	29.4	4.61	334.1	9	cell growth;cell organization and biogenesis;cellular homeostasis;metabolic process;regulation of biological process;response to stimulus;transport	cytoplasm;cytosol;membrane;nucleus	DNA binding;enzyme regulator activity;protein binding;RNA binding	Pf03066	4869	ENSG00000181163.13	NPM1	5				0	0	40338.1	7703	28442.4	25728.9	5508.8	8462.9	5167.2	3386.6	4398	2482	High	High	High	High	High	High	High	High	High	High	1
P20042	Eukaryotic translation initiation factor 2 subunit 2 OS=Homo sapiens OX=9606 GN=EIF2S2 PE=1 SV=2	0	70.132	37	12	79	12	333	38.4	5.8	227.35	12	cell proliferation;metabolic process;transport	cytoplasm;cytosol;nucleus	metal ion binding;protein binding;RNA binding	Pf01873, Pf04147	8894	ENSG00000125977.6	EIF2S2	20	RNA transport	Formation of the ternary complex, and subsequently, the 43S complex; L13a-mediated translational silencing of Ceruloplasmin expression; ABC-family proteins mediated transport; Translation initiation complex formation; GTP hydrolysis and joining of the 60S ribosomal subunit; Recycling of eIF2:GDP; Ribosomal scanning and start codon recognition	Translation Factors; Brain-Derived Neurotrophic Factor (BDNF) signaling pathway	16	0	4447.5	1455	3053.1	2579.7	979.7	1007.2	357.7	190.1	281.7	83.6	High	High	High	High	High	High	High	High	High	High	1
P00505	Aspartate aminotransferase, mitochondrial OS=Homo sapiens OX=9606 GN=GOT2 PE=1 SV=3	0	70.087	27	12	109	12	430	47.5	9.01	300.5	12	metabolic process;response to stimulus;transport	cell surface;membrane;mitochondrion;organelle lumen	catalytic activity;protein binding;RNA binding	Pf00155	2806	ENSG00000125166.12	GOT2	16	Arginine and proline metabolism; Phenylalanine metabolism; Arginine biosynthesis; Metabolic pathways; Carbon metabolism; Fat digestion and absorption; Biosynthesis of amino acids; Alanine, aspartate and glutamate metabolism; Tyrosine metabolism; Cysteine and methionine metabolism; Phenylalanine, tyrosine and tryptophan biosynthesis; 2-Oxocarboxylic acid metabolism	Gluconeogenesis; Amino acid synthesis and interconversion (transamination); Glyoxylate metabolism and glycine degradation	Alanine and aspartate metabolism; Amino Acid metabolism; Glycolysis and Gluconeogenesis	22	0	9980.1	8626.2	9553.4	8914.2	10935.8	11985.9	13420.6	10339.9	11346.8	7901.1	High	High	High	High	High	High	High	High	High	High	1
O43242	26S proteasome non-ATPase regulatory subunit 3 OS=Homo sapiens OX=9606 GN=PSMD3 PE=1 SV=2	0	69.97	24	11	88	11	534	60.9	8.44	252.4	11	metabolic process;regulation of biological process;response to stimulus;transport	cytosol;extracellular;membrane;nucleus;organelle lumen;proteasome	catalytic activity;enzyme regulator activity;protein binding	Pf01399, Pf08375	5709	ENSG00000108344.14	PSMD3	17	Proteasome; Epstein-Barr virus infection	Regulation of RAS by GAPs; CDT1 association with the CDC6:ORC:origin complex; Downstream TCR signaling; UCH proteinases; NIK-->noncanonical NF-kB signaling; Hh mutants that don't undergo autocatalytic processing are degraded by ERAD; SCF-beta-TrCP mediated degradation of Emi1; Neutrophil degranulation; Cross-presentation of soluble exogenous antigens (endosomes); Separation of Sister Chromatids; …	Proteasome Degradation; Parkin-Ubiquitin Proteasomal System pathway	153	0	11452.6	7722.6	7399.4	4685.6	1918.2	1358.8	712.1	358.8	388.4	99.8	High	High	High	High	High	High	High	High	High	High	1
P52907	F-actin-capping protein subunit alpha-1 OS=Homo sapiens OX=9606 GN=CAPZA1 PE=1 SV=3	0	69.941	50	10	66	9	286	32.9	5.69	235.29	10	cell organization and biogenesis;cellular component movement;coagulation;defense response;regulation of biological process;response to stimulus;transport	cytoplasm;cytoskeleton;cytosol;extracellular	protein binding	Pf01267	829	ENSG00000116489.12	CAPZA1	1	Endocytosis	COPI-independent Golgi-to-ER retrograde traffic; Gene and protein expression by JAK-STAT signaling after Interleukin-12 stimulation; Advanced glycosylation endproduct receptor signaling; Factors involved in megakaryocyte development and platelet production; COPI-mediated anterograde transport; MHC class II antigen presentation; HSP90 chaperone cycle for steroid hormone receptors (SHR); Interleuki…		26	1	3624.7	2593.9	2945.7	2159.9	1638.7	1326.3	748.7	407.6	174.6	28.5	High	High	High	High	High	High	High	High	High	High	1
O75083	WD repeat-containing protein 1 OS=Homo sapiens OX=9606 GN=WDR1 PE=1 SV=4	0	69.817	35	15	121	15	606	66.2	6.65	422.28	15	cell differentiation;cell organization and biogenesis;cellular component movement;metabolic process;regulation of biological process;transport	cytoplasm;cytoskeleton;cytosol;extracellular	protein binding	Pf00400, Pf04762, Pf08662, Pf14783	9948	ENSG00000071127.16	WDR1	4		Platelet degranulation	Hypertrophy Model	5	0	24143.4	18039.5	18429.6	14703.7	9937.2	4252.2	695.7	419.6	781.5	110.2	High	High	High	High	High	High	High	High	High	High	1
P12429	Annexin A3 OS=Homo sapiens OX=9606 GN=ANXA3 PE=1 SV=3	0	69.793	42	13	132	13	323	36.4	5.92	395.25	13	defense response;regulation of biological process;response to stimulus;transport	cytoplasm;cytosol;membrane	enzyme regulator activity;metal ion binding;protein binding	Pf00191	306	ENSG00000138772.12	ANXA3	4			Prostaglandin Synthesis and Regulation	1	0	24627.8	20385.4	19053.7	15732	10259.2	3322.5	589.9	574.8	731	142.7	High	High	High	High	High	High	High	High	High	High	1
P17980	26S proteasome regulatory subunit 6A OS=Homo sapiens OX=9606 GN=PSMC3 PE=1 SV=3	0	69.478	37	11	94	11	439	49.2	5.24	268.11	11	metabolic process;regulation of biological process;response to stimulus;transport	cytoplasm;cytosol;extracellular;membrane;nucleus;organelle lumen;proteasome	catalytic activity;enzyme regulator activity;nucleotide binding;protein binding	Pf00004, Pf01078, Pf05496, Pf07724, Pf07728, Pf13191	5702	ENSG00000165916.8	PSMC3	11	Epstein-Barr virus infection; Proteasome	Regulation of RAS by GAPs; CDT1 association with the CDC6:ORC:origin complex; Downstream TCR signaling; UCH proteinases; NIK-->noncanonical NF-kB signaling; Hh mutants that don't undergo autocatalytic processing are degraded by ERAD; SCF-beta-TrCP mediated degradation of Emi1; Neutrophil degranulation; Cross-presentation of soluble exogenous antigens (endosomes); Separation of Sister Chromatids; …	Proteasome Degradation; Parkin-Ubiquitin Proteasomal System pathway	153	0	5440.1	3652.8	3384.9	1941.9	784.9	608.9	240.9	115.4	133.9	50.5	High	High	High	High	High	High	High	High	High	High	1
Q92973-3	Isoform 3 of Transportin-1 OS=Homo sapiens OX=9606 GN=TNPO1	0	69.437	23	14	99	14	848	96.8	4.93	281.23	14	cellular component movement;regulation of biological process;transport	cytoplasm;cytosol;membrane;nucleus	protein binding;RNA binding;transporter activity	Pf13513, Pf13646	3842	ENSG00000083312.17	TNPO1	5				0	0	5601	3030.2	3996.6	2516.9	688.2	433.7	334	221.9	140.9	18.5	High	High	High	High	High	High	High	High	High	High	1
O14980	Exportin-1 OS=Homo sapiens OX=9606 GN=XPO1 PE=1 SV=1	0	69.282	17	16	110	16	1071	123.3	6.06	321.07	16	cell organization and biogenesis;regulation of biological process;response to stimulus;transport	chromosome;cytoplasm;cytosol;membrane;nucleus	protein binding;RNA binding;transporter activity	Pf03810, Pf08389, Pf08767	7514	ENSG00000082898.16	XPO1	2	Ribosome biogenesis in eukaryotes; Influenza A; HTLV-I infection; Epstein-Barr virus infection; RNA transport	Rev-mediated nuclear export of HIV RNA; Downregulation of TGF-beta receptor signaling; NEP/NS2 Interacts with the Cellular Export Machinery; Cyclin A/B1/B2 associated events during G2/M transition; Amplification of signal from unattached kinetochores via a MAD2 inhibitory signal; Deactivation of the beta-catenin transactivating complex; Separation of Sister Chromatids; Resolution of Sister Chroma…	eIF5A regulation in response to inhibition of the nuclear export system	49	0	10425.9	6311.2	7641	5257.3	1172.6	657	308.5	221.3	317.8	32.7	High	High	High	High	High	High	High	High	High	High	1
Q15019-2	Isoform 2 of Septin-2 OS=Homo sapiens OX=9606 GN=SEPTIN2	0	69.196	35	11	76	11	396	45.4	6.89	243.1	11	cell division;cell organization and biogenesis;regulation of biological process;response to stimulus	cytoplasm;cytoskeleton;cytosol;membrane;nucleus	nucleotide binding;protein binding	Pf00071, Pf00735, Pf01926	4735	ENSG00000168385.17	SEPT2	2				0	0	11193.8	6575.9	8485.3	7170.7	5800.2	5391.9	4753.1	2970.5	2030.8	135.5	High	High	High	High	High	High	High	High	High	High	1
Q15019	Septin-2 OS=Homo sapiens OX=9606 GN=SEPTIN2 PE=1 SV=1	0	69.196	38	11	76	11	361	41.5	6.6	243.1	11	cell differentiation;cell division;cell organization and biogenesis;regulation of biological process;response to stimulus	chromosome;cytoplasm;cytoskeleton;cytosol;membrane;nucleus	nucleotide binding;protein binding	Pf00071, Pf00735, Pf01926	4735	ENSG00000168385.17	SEPT2	2	Bacterial invasion of epithelial cells	Anchoring of the basal body to the plasma membrane		4	0	11193.8	6575.9	8485.3	7170.7	5800.2	5391.9	4753.1	2970.5	2030.8	135.5	High	High	High	High	High	High	High	High	High	High	1
Q12906-4	Isoform 4 of Interleukin enhancer-binding factor 3 OS=Homo sapiens OX=9606 GN=ILF3	0	69.022	22	14	78	14	698	75.5	8.41	220.03	14	defense response;metabolic process;regulation of biological process;response to stimulus	cytoplasm;extracellular;membrane;mitochondrion;nucleus	DNA binding;protein binding;RNA binding	Pf00035, Pf07528, Pf14709	3609	ENSG00000129351.17	ILF3	19				0	0	6644.3	3249.4	3972.9	3098.5	1447.1	1211.8	608.6	251.2	208.9	47.5	High	High	High	High	High	High	High	High	High	High	1
Q12906-6	Isoform 6 of Interleukin enhancer-binding factor 3 OS=Homo sapiens OX=9606 GN=ILF3	0	69.022	22	14	78	14	706	76.5	7.91	220.03	14	defense response;metabolic process;regulation of biological process;response to stimulus	cytoplasm;extracellular;membrane;mitochondrion;nucleus	DNA binding;protein binding;RNA binding	Pf00035, Pf07528, Pf14709	3609	ENSG00000129351.17	ILF3	19				0	0	6644.3	3249.4	3972.9	3098.5	1447.1	1211.8	608.6	251.2	208.9	47.5	High	High	High	High	High	High	High	High	High	High	1
Q12906-7	Isoform 7 of Interleukin enhancer-binding factor 3 OS=Homo sapiens OX=9606 GN=ILF3	0	69.022	17	14	78	14	898	95.7	8.81	220.03	14	defense response;metabolic process;regulation of biological process;response to stimulus	cytoplasm;extracellular;membrane;mitochondrion;nucleus	DNA binding;protein binding;RNA binding	Pf00035, Pf07528, Pf14709	3609	ENSG00000129351.17	ILF3	19				0	0	6644.3	3249.4	3972.9	3098.5	1447.1	1211.8	608.6	251.2	208.9	47.5	High	High	High	High	High	High	High	High	High	High	1
Q58FF7	Putative heat shock protein HSP 90-beta-3 OS=Homo sapiens OX=9606 GN=HSP90AB3P PE=5 SV=1	0	68.79	17	13	154	7	597	68.3	4.79	441.51	13	metabolic process;response to stimulus	cytoplasm	nucleotide binding;protein binding	Pf00183, Pf02518, Pf13589	3327		HSP90AB3P	4				0	0	58323.8	45813.7	43449.2	29530.6	6345	4477.1	2545	1665.1	2342.2	669.1	High	High	High	High	High	High	High	High	High	High	1
Q9Y230-2	Isoform 2 of RuvB-like 2 OS=Homo sapiens OX=9606 GN=RUVBL2	0	68.546	26	10	86	10	418	46.3	5.44	250.31	10	cell organization and biogenesis;metabolic process;regulation of biological process;response to stimulus	cytosol;membrane;nucleus	catalytic activity;DNA binding;nucleotide binding;protein binding	Pf00004, Pf03796, Pf06068, Pf13481	10856		RUVBL2	19				0	0	5858.9	2288.4	4065	3261.2	1660.1	2297.6	1082.6	341.4	255.4	42.6	High	High	High	High	High	High	High	High	High	High	1
Q14974-2	Isoform 2 of Importin subunit beta-1 OS=Homo sapiens OX=9606 GN=KPNB1	0	68.465	23	13	100	13	731	81.1	4.72	279.55	13	cell organization and biogenesis;cellular component movement;metabolic process;regulation of biological process;response to stimulus;transport	cytoplasm;cytosol;extracellular;membrane;organelle lumen	metal ion binding;protein binding;RNA binding;transporter activity	Pf02985, Pf13513, Pf13646	3837	ENSG00000108424.9	KPNB1	17			Sterol Regulatory Element-Binding Proteins (SREBP) signalling	1	0	9444.8	6722.5	6588.8	4033.5	1591.1	729.4	314.3	179.8	237	47.5	High	High	High	High	High	High	High	High	High	High	1
Q13200-3	Isoform 3 of 26S proteasome non-ATPase regulatory subunit 2 OS=Homo sapiens OX=9606 GN=PSMD2	0	68.46	19	14	84	14	778	85.6	5.19	231.17	14	metabolic process;regulation of biological process;response to stimulus;transport	cytosol;extracellular;membrane;nucleus;organelle lumen;proteasome	catalytic activity;enzyme regulator activity;protein binding	Pf01851	5708	ENSG00000175166.16	PSMD2	3			Proteasome Degradation; TNF alpha Signaling Pathway; Parkin-Ubiquitin Proteasomal System pathway	3	0	5425.7	3707.2	3198.3	1730.4	652.4	487.1	210.1	98.6	148	27.3	High	High	High	High	High	High	High	High	High	High	1
Q96QK1	Vacuolar protein sorting-associated protein 35 OS=Homo sapiens OX=9606 GN=VPS35 PE=1 SV=2	0	68.315	17	12	108	12	796	91.6	5.49	317.27	12	cell organization and biogenesis;regulation of biological process;response to stimulus;transport	cytoplasm;cytosol;endosome;membrane;mitochondrion;vacuole	protein binding;transporter activity	Pf03635	55737	ENSG00000069329.16	VPS35	16	Endocytosis	WNT ligand biogenesis and trafficking		4	0	3066.5	2090.6	2412	2032.5	1447.3	728.7	134.6	99.2	113.9	24.9	High	High	High	High	High	High	High	High	High	High	1
O43852-10	Isoform 10 of Calumenin OS=Homo sapiens OX=9606 GN=CALU	0	68.146	53	10	121	4	224	26.3	4.67	395.63	10	metabolic process	endoplasmic reticulum;extracellular;Golgi;membrane;organelle lumen	metal ion binding;protein binding	Pf13499	813	ENSG00000128595.16	CALU	7			NOTCH1 regulation of human endothelial cell calcification	1	0	19829.2	14661	16257.5	14050.6	11853.2	13051.1	12884.2	12308.5	12481.4	11992.1	High	High	High	High	High	High	High	High	High	High	1
P41252	Isoleucine--tRNA ligase, cytoplasmic OS=Homo sapiens OX=9606 GN=IARS1 PE=1 SV=2	0	68.049	16	15	103	15	1262	144.4	6.15	287.42	15	cell differentiation;metabolic process;regulation of biological process	cytoplasm;cytosol;membrane	catalytic activity;nucleotide binding;protein binding;RNA binding	Pf00133, Pf01406, Pf08264, Pf09334	3376	ENSG00000196305.17	IARS	9	Aminoacyl-tRNA biosynthesis	Cytosolic tRNA aminoacylation; SeMet incorporation into proteins	Amino Acid metabolism	10	0	8959.5	5402.4	2901.6	1539	409.6	693.3	256.2	174.3	252.1	41.7	High	High	High	High	High	High	High	High	High	High	1
O43390-4	Isoform 4 of Heterogeneous nuclear ribonucleoprotein R OS=Homo sapiens OX=9606 GN=HNRNPR	0	67.921	29	13	89	9	535	59.9	9.16	267.16	13	metabolic process;regulation of biological process	endoplasmic reticulum;spliceosomal complex	protein binding;RNA binding	Pf00076, Pf13893, Pf14259	10236	ENSG00000282958.1; ENSG00000125944.18	HNRNPR	1; CHR_HSCHR1_4_CTG3			mRNA Processing	1	0	11140.4	5747.5	5552.2	3626.8	1104.8	783.1	292.3	233.4	420.8	148.2	High	High	High	High	High	High	High	High	High	High	1
P09493-9	Isoform 9 of Tropomyosin alpha-1 chain OS=Homo sapiens OX=9606 GN=TPM1	0	67.723	47	14	176	4	284	32.7	4.75	474.72	14	cell organization and biogenesis;cellular component movement;regulation of biological process;response to stimulus	cytoskeleton;cytosol	protein binding;structural molecule activity	Pf00261, Pf12718	7168	ENSG00000140416.19	TPM1	15			Striated Muscle Contraction	1	0	40854.3	37166.5	32376.6	27284.8	28631.5	26424.2	28404.8	28165.4	28072.8	24890.2	High	High	High	High	High	High	High	High	High	High	1
P43034	Platelet-activating factor acetylhydrolase IB subunit alpha OS=Homo sapiens OX=9606 GN=PAFAH1B1 PE=1 SV=2	0	67.621	27	12	92	11	410	46.6	7.37	227.44	12	cell communication;cell differentiation;cell division;cell organization and biogenesis;cell proliferation;cellular component movement;development;metabolic process;regulation of biological process;response to stimulus;transport	chromosome;cytoplasm;cytoskeleton;cytosol;membrane;nucleus	catalytic activity;protein binding	Pf00400, Pf08513, Pf11715	5048	ENSG00000007168.12	PAFAH1B1	17	Ether lipid metabolism; Metabolic pathways	COPI-independent Golgi-to-ER retrograde traffic; Regulation of PLK1 Activity at G2/M Transition; AURKA Activation by TPX2; Anchoring of the basal body to the plasma membrane; Recruitment of NuMA to mitotic centrosomes; Recruitment of mitotic centrosome proteins and complexes; Loss of Nlp from mitotic centrosomes; Amplification of signal from unattached kinetochores via a MAD2 inhibitory signal; S…	Wnt Signaling Pathway and Pluripotency; Wnt Signaling Pathway	37	1	6566	4214.8	4781.7	3136.1	1924	2401.9	2175.7	1179.9	645.8	151.7	High	High	High	High	High	High	High	High	High	High	1
P36871	Phosphoglucomutase-1 OS=Homo sapiens OX=9606 GN=PGM1 PE=1 SV=3	0	67.3	25	12	85	12	562	61.4	6.76	254.31	12	metabolic process;transport	cytoplasm;cytoskeleton;cytosol;extracellular	catalytic activity;metal ion binding;protein binding	Pf00408, Pf02878, Pf02879, Pf02880	5236	ENSG00000079739.15	PGM1	1	Metabolic pathways; Starch and sucrose metabolism; Glycolysis / Gluconeogenesis; Purine metabolism; Amino sugar and nucleotide sugar metabolism; Pentose phosphate pathway; Galactose metabolism	Neutrophil degranulation; Galactose catabolism; Glycogen breakdown (glycogenolysis); Glycogen synthesis; Defective PGM1 causes PGM1-CDG (CDG1t)	Ectoderm Differentiation; Glycogen Metabolism; Glucuronidation	23	0	4530.9	3449.6	3353.3	2706.6	2327.8	1926.3	1332.9	685.3	241.5	46.3	High	High	High	High	High	High	High	High	High	High	1
Q15029-2	Isoform 2 of 116 kDa U5 small nuclear ribonucleoprotein component OS=Homo sapiens OX=9606 GN=EFTUD2	0	66.97	19	15	101	14	937	105.3	5.22	282.43	15	metabolic process;response to stimulus	cytosol;membrane;spliceosomal complex	catalytic activity;nucleotide binding;protein binding;RNA binding	Pf00009, Pf00679, Pf03144, Pf03764, Pf14492	9343	ENSG00000108883.12	EFTUD2	17			mRNA Processing	1	0	1472	707.4	1066.8	880.4	906.1	1031.4	712.6	284.5	100.1	50.6	High	High	High	High	High	High	High	High	High	High	1
P60900	Proteasome subunit alpha type-6 OS=Homo sapiens OX=9606 GN=PSMA6 PE=1 SV=1	0	66.852	51	12	98	12	246	27.4	6.76	283.84	12	metabolic process;regulation of biological process;response to stimulus;transport	cytoplasm;cytosol;nucleus;proteasome	catalytic activity;nucleotide binding;protein binding;RNA binding	Pf00227, Pf10584	5687	ENSG00000100902.10	PSMA6	14	Proteasome	Regulation of RAS by GAPs; CDT1 association with the CDC6:ORC:origin complex; Downstream TCR signaling; UCH proteinases; NIK-->noncanonical NF-kB signaling; Hh mutants that don't undergo autocatalytic processing are degraded by ERAD; SCF-beta-TrCP mediated degradation of Emi1; Cross-presentation of soluble exogenous antigens (endosomes); Separation of Sister Chromatids; Vpu mediated degradation o…	Proteasome Degradation	150	0	6568.8	5096.8	4833.4	4114.6	3861.7	3518	3176	2334.3	2544.4	1285	High	High	High	High	High	High	High	High	High	High	1
Q12906-3	Isoform 3 of Interleukin enhancer-binding factor 3 OS=Homo sapiens OX=9606 GN=ILF3	0	66.815	19	13	74	13	764	82.7	8.19	215.85	13	defense response;metabolic process;regulation of biological process;response to stimulus	cytoplasm;extracellular;membrane;mitochondrion;nucleus	DNA binding;protein binding;RNA binding	Pf00035, Pf07528, Pf14709	3609		ILF3	19				0	0	6644.3	3249.4	3972.9	3098.5	1447.1	1211.8	608.6	251.2	208.9	47.5	High	High	High	High	High	High	High	High	High	High	1
Q12906	Interleukin enhancer-binding factor 3 OS=Homo sapiens OX=9606 GN=ILF3 PE=1 SV=3	0	66.815	17	13	74	13	894	95.3	8.76	215.85	13	defense response;metabolic process;regulation of biological process;response to stimulus	cytoplasm;extracellular;membrane;mitochondrion;nucleus	DNA binding;protein binding;RNA binding	Pf00035, Pf07528, Pf14709	3609	ENSG00000129351.17	ILF3	19				0	0	6644.3	3249.4	3972.9	3098.5	1447.1	1211.8	608.6	251.2	208.9	47.5	High	High	High	High	High	High	High	High	High	High	1
Q12906-2	Isoform 2 of Interleukin enhancer-binding factor 3 OS=Homo sapiens OX=9606 GN=ILF3	0	66.815	21	13	74	13	702	76	7.75	215.85	13	defense response;metabolic process;regulation of biological process;response to stimulus	cytoplasm;extracellular;membrane;mitochondrion;nucleus	DNA binding;protein binding;RNA binding	Pf00035, Pf07528, Pf14709	3609	ENSG00000129351.17	ILF3	19				0	0	6644.3	3249.4	3972.9	3098.5	1447.1	1211.8	608.6	251.2	208.9	47.5	High	High	High	High	High	High	High	High	High	High	1
Q12906-5	Isoform 5 of Interleukin enhancer-binding factor 3 OS=Homo sapiens OX=9606 GN=ILF3	0	66.815	21	13	74	13	690	74.6	8.24	215.85	13	defense response;metabolic process;regulation of biological process;response to stimulus	cytoplasm;extracellular;membrane;mitochondrion;nucleus	DNA binding;protein binding;RNA binding	Pf00035, Pf07528, Pf14709	3609	ENSG00000129351.17	ILF3	19				0	0	6644.3	3249.4	3972.9	3098.5	1447.1	1211.8	608.6	251.2	208.9	47.5	High	High	High	High	High	High	High	High	High	High	1
Q15019-3	Isoform 3 of Septin-2 OS=Homo sapiens OX=9606 GN=SEPTIN2	0	66.701	35	10	73	10	371	42.7	6.86	235.25	10	cell division;cell organization and biogenesis;regulation of biological process;response to stimulus	cytoplasm;cytoskeleton;cytosol;membrane;nucleus	nucleotide binding;protein binding	Pf00735	4735	ENSG00000168385.17	SEPT2	2				0	0	9675.7	5653.8	7358.1	6152.6	4920.8	4590.8	4051.5	2495	1720.3	129.4	High	High	High	High	High	High	High	High	High	High	1
P07737	Profilin-1 OS=Homo sapiens OX=9606 GN=PFN1 PE=1 SV=2	0	66.544	69	8	106	8	140	15	8.27	320.18	8	cell organization and biogenesis;regulation of biological process;response to stimulus	cytoplasm;cytoskeleton;cytosol;membrane;nucleus	enzyme regulator activity;nucleotide binding;protein binding;RNA binding	Pf00235	5216	ENSG00000108518.7	PFN1	17	Regulation of actin cytoskeleton; Rap1 signaling pathway; Shigellosis; Salmonella infection	Platelet degranulation ; Signaling by ROBO receptors; RHO GTPases Activate Formins; PCP/CE pathway	Association Between Physico-Chemical Features and Toxicity Associated Pathways; VEGFA-VEGFR2 Signaling Pathway; Regulation of Actin Cytoskeleton; G13 Signaling Pathway	22	0	39806.6	32221	32683.7	24536.1	17962.7	6757.2	2053.4	1184.6	1393.2	499.9	High	High	High	High	High	High	High	High	High	High	1
P12268	Inosine-5'-monophosphate dehydrogenase 2 OS=Homo sapiens OX=9606 GN=IMPDH2 PE=1 SV=2	0	66.383	24	11	85	11	514	55.8	6.9	233.78	11	cell organization and biogenesis;cell proliferation;metabolic process;response to stimulus;transport	cytoplasm;cytosol;extracellular;membrane;nucleus;organelle lumen	catalytic activity;DNA binding;metal ion binding;nucleotide binding;protein binding;RNA binding	Pf00478, Pf00571, Pf00977, Pf01070, Pf03060	3615	ENSG00000178035.11	IMPDH2	3	Purine metabolism; Metabolic pathways; Drug metabolism - other enzymes	Neutrophil degranulation; Purine ribonucleoside monophosphate biosynthesis		10	0	14563.9	3610.9	6232.6	4083	1422	1574.7	783.5	485.9	550.9	202.8	High	High	High	High	High	High	High	High	High	High	1
P17174	Aspartate aminotransferase, cytoplasmic OS=Homo sapiens OX=9606 GN=GOT1 PE=1 SV=3	0	66.111	38	13	103	13	413	46.2	7.01	323.86	13	metabolic process;regulation of biological process;response to stimulus	cytoplasm;cytosol;mitochondrion;nucleus;vacuole	catalytic activity	Pf00155	2805	ENSG00000120053.10	GOT1	10	Cysteine and methionine metabolism; Biosynthesis of amino acids; Carbon metabolism; Phenylalanine, tyrosine and tryptophan biosynthesis; Metabolic pathways; Phenylalanine metabolism; Tyrosine metabolism; Arginine and proline metabolism; 2-Oxocarboxylic acid metabolism; Alanine, aspartate and glutamate metabolism; Arginine biosynthesis	Gluconeogenesis; Amino acid synthesis and interconversion (transamination); Methionine salvage pathway	Alanine and aspartate metabolism; Trans-sulfuration pathway; Amino Acid metabolism; Glycolysis and Gluconeogenesis	24	0	5435	4334.8	4197.6	3519.3	3243.7	2903.2	2604.5	1917	1676.1	1012.7	High	High	High	High	High	High	High	High	High	High	1	Met-loss [N-Term]
Q15459-2	Isoform 2 of Splicing factor 3A subunit 1 OS=Homo sapiens OX=9606 GN=SF3A1	0	66.093	26	13	91	13	728	81.6	5.34	246.03	13	cell organization and biogenesis;metabolic process;regulation of biological process	spliceosomal complex	protein binding;RNA binding	Pf00240, Pf01805, Pf12230, Pf14560	10291		SF3A1	22			mRNA Processing	1	0	6311.7	4050.6	4332.8	2833.1	1665	936.6	309.3	183.4	218.1	68.6	High	High	High	High	High	High	High	High	High	High	1	Met-loss [N-Term]
Q14566	DNA replication licensing factor MCM6 OS=Homo sapiens OX=9606 GN=MCM6 PE=1 SV=1	0	66.046	18	14	72	14	821	92.8	5.41	211.55	14	metabolic process	nucleus	catalytic activity;DNA binding;nucleotide binding;protein binding	Pf00493, Pf01078, Pf07728, Pf14551	4175	ENSG00000076003.4	MCM6	2	Cell cycle; DNA replication	M/G1 Transition; Assembly of the pre-replicative complex; Unwinding of DNA; Regulation of DNA replication; Activation of ATR in response to replication stress; Activation of the pre-replicative complex; Orc1 removal from chromatin; Removal of licensing factors from origins	Cell Cycle; Retinoblastoma (RB) in Cancer; G1 to S cell cycle control; DNA Replication	26	0	4237.5	2669.1	3328.8	1738.6	355	424.2	213	133.8	159.6	40.5	High	High	High	High	High	High	High	High	High	High	1
P25705	ATP synthase subunit alpha, mitochondrial OS=Homo sapiens OX=9606 GN=ATP5F1A PE=1 SV=1	0	66.004	31	16	106	16	553	59.7	9.13	306.69	16	cell organization and biogenesis;metabolic process;regulation of biological process;transport	membrane;mitochondrion;organelle lumen	catalytic activity;nucleotide binding;protein binding;RNA binding;transporter activity	Pf00006, Pf00306, Pf02663, Pf02874, Pf05943	498	ENSG00000152234.15	ATP5A1	18	Alzheimer's disease; Oxidative phosphorylation; Huntington's disease; Metabolic pathways; Parkinson's disease	Cristae formation; Mitochondrial protein import; Formation of ATP by chemiosmotic coupling; Metabolism of proteins	Electron Transport Chain; Oxidative phosphorylation	16	0	4312.9	3745.7	3264	3086.5	5285.4	6578.8	6240.6	4618.3	3075.1	282.7	High	High	High	High	High	High	High	High	High	High	1
O43852-5	Isoform 5 of Calumenin OS=Homo sapiens OX=9606 GN=CALU	0	65.842	55	10	103	4	229	26.9	4.82	331.76	10	metabolic process	endoplasmic reticulum;extracellular;Golgi;membrane;organelle lumen	metal ion binding;protein binding	Pf11368, Pf13499	813		CALU	7				0	0	16714.3	12275.9	13644.1	11558	9347.2	10183.8	10542.6	9435.8	9282.7	9457.2	High	High	High	High	High	High	High	High	High	High	1
Q9UKY7	Protein CDV3 homolog OS=Homo sapiens OX=9606 GN=CDV3 PE=1 SV=1	0	65.653	56	6	55	6	258	27.3	6.4	232.35	6	cell proliferation	cytoplasm		Pf15359	55573	ENSG00000091527.15	CDV3	3				0	0	2338.1	1856.8	1971	1599.1	1523.7	1359.5	1364.1	1077.8	1050.7	847.8	High	High	High	High	High	High	High	High	High	High	1
P04792	Heat shock protein beta-1 OS=Homo sapiens OX=9606 GN=HSPB1 PE=1 SV=2	0	65.644	60	11	109	11	205	22.8	6.4	336.34	11	cellular component movement;metabolic process;regulation of biological process;response to stimulus	cytoplasm;cytoskeleton;cytosol;membrane;nucleus;proteasome	enzyme regulator activity;protein binding;RNA binding	Pf00011	3315	ENSG00000106211.8	HSPB1	7	Epstein-Barr virus infection; VEGF signaling pathway; MAPK signaling pathway; Amoebiasis	AUF1 (hnRNP D0) binds and destabilizes mRNA; VEGFA-VEGFR2 Pathway; MAPK6/MAPK4 signaling	Apoptosis-related network due to altered Notch3 in ovarian cancer; Fas Ligand (FasL) pathway and Stress induction of Heat Shock Proteins (HSP) regulation; MAPK Signaling Pathway; ATM Signaling Network in Development and Disease; VEGFA-VEGFR2 Signaling Pathway; p38 MAPK Signaling Pathway	19	0	63767.1	23536.2	20643.6	11050.4	3245.5	5049	2205.5	1569.5	2161.3	1370	High	High	High	High	High	High	High	High	High	High	1
P62191	26S proteasome regulatory subunit 4 OS=Homo sapiens OX=9606 GN=PSMC1 PE=1 SV=1	0	65.623	36	14	79	13	440	49.2	6.21	251.33	14	metabolic process;regulation of biological process;response to stimulus;transport	cytoplasm;cytosol;membrane;nucleus;proteasome	catalytic activity;nucleotide binding;protein binding;RNA binding	Pf00004, Pf00910, Pf01078, Pf05496, Pf05673, Pf05729, Pf07724, Pf07726, Pf07728, Pf13191, Pf13401	5700	ENSG00000100764.13	PSMC1	14	Epstein-Barr virus infection; Viral carcinogenesis; Proteasome	Regulation of RAS by GAPs; CDT1 association with the CDC6:ORC:origin complex; Downstream TCR signaling; UCH proteinases; NIK-->noncanonical NF-kB signaling; Hh mutants that don't undergo autocatalytic processing are degraded by ERAD; SCF-beta-TrCP mediated degradation of Emi1; Cross-presentation of soluble exogenous antigens (endosomes); Separation of Sister Chromatids; Vpu mediated degradation o…	Proteasome Degradation; Parkin-Ubiquitin Proteasomal System pathway	155	1	4986.7	3279.9	3005.5	1771.1	688.3	531.3	183.5	91	117.5	16.5	High	High	High	High	High	High	High	High	High	High	1
Q9BXJ9	N-alpha-acetyltransferase 15, NatA auxiliary subunit OS=Homo sapiens OX=9606 GN=NAA15 PE=1 SV=1	0	65.602	16	13	92	13	866	101.2	7.42	227.37	13	cell differentiation;development;metabolic process;regulation of biological process	cytoplasm;cytosol;membrane;nucleus	catalytic activity;protein binding;RNA binding	Pf12569, Pf13414	80155	ENSG00000164134.12	NAA15	4				0	0	3540.9	2456	2534.9	2167.5	1566.3	516.1	81.4	96.7	128.2	23.4	High	High	High	High	High	High	High	High	High	High	1
Q99460-2	Isoform 2 of 26S proteasome non-ATPase regulatory subunit 1 OS=Homo sapiens OX=9606 GN=PSMD1	0	65.597	18	13	85	13	922	102.2	5.27	254.58	13	metabolic process;regulation of biological process;response to stimulus;transport	cytosol;extracellular;membrane;nucleus;organelle lumen;proteasome	catalytic activity;enzyme regulator activity	Pf01851, Pf13513, Pf13646	5707	ENSG00000173692.12	PSMD1	2			Proteasome Degradation; Parkin-Ubiquitin Proteasomal System pathway	2	0	8333.2	5801.6	5393.5	3400.7	1444.2	1061	470.1	271.3	282.8	73.5	High	High	High	High	High	High	High	High	High	High	1
Q99460	26S proteasome non-ATPase regulatory subunit 1 OS=Homo sapiens OX=9606 GN=PSMD1 PE=1 SV=2	0	65.597	17	13	85	13	953	105.8	5.39	254.58	13	metabolic process;regulation of biological process;response to stimulus;transport	cytosol;extracellular;membrane;nucleus;organelle lumen;proteasome	catalytic activity;enzyme regulator activity;protein binding	Pf01851, Pf13513, Pf13646	5707	ENSG00000173692.12	PSMD1	2	Proteasome; Epstein-Barr virus infection	Regulation of RAS by GAPs; CDT1 association with the CDC6:ORC:origin complex; Downstream TCR signaling; UCH proteinases; NIK-->noncanonical NF-kB signaling; Hh mutants that don't undergo autocatalytic processing are degraded by ERAD; SCF-beta-TrCP mediated degradation of Emi1; Neutrophil degranulation; Cross-presentation of soluble exogenous antigens (endosomes); Separation of Sister Chromatids; …	Proteasome Degradation; Parkin-Ubiquitin Proteasomal System pathway	153	0	8333.2	5801.6	5393.5	3400.7	1444.2	1061	470.1	271.3	282.8	73.5	High	High	High	High	High	High	High	High	High	High	1
P49748-2	Isoform 2 of Very long-chain specific acyl-CoA dehydrogenase, mitochondrial OS=Homo sapiens OX=9606 GN=ACADVL	0	65.583	25	14	100	14	633	68	8.56	262.55	14	cell differentiation;metabolic process;regulation of biological process;response to stimulus	cytosol;membrane;mitochondrion;nucleus;organelle lumen	catalytic activity;nucleotide binding	Pf00441, Pf02770, Pf02771, Pf08028	37	ENSG00000072778.19	ACADVL	17			Fatty Acid Beta Oxidation; Mitochondrial LC-Fatty Acid Beta-Oxidation	2	0	2465.2	1679.1	2440.6	2254	2382.7	2508.7	1804.3	652.7	161.2	14.3	High	High	High	High	High	High	High	High	High	High	1
P49748	Very long-chain specific acyl-CoA dehydrogenase, mitochondrial OS=Homo sapiens OX=9606 GN=ACADVL PE=1 SV=1	0	65.583	24	14	100	14	655	70.3	8.75	262.55	14	cell differentiation;metabolic process;regulation of biological process;response to stimulus	cytosol;membrane;mitochondrion;nucleus;organelle lumen	catalytic activity;nucleotide binding	Pf00441, Pf02770, Pf02771, Pf08028	37	ENSG00000072778.19	ACADVL	17	Metabolic pathways; Fatty acid metabolism; Fatty acid degradation	Beta oxidation of palmitoyl-CoA to myristoyl-CoA; XBP1(S) activates chaperone genes	Fatty Acid Beta Oxidation; Mitochondrial LC-Fatty Acid Beta-Oxidation	15	0	2465.2	1679.1	2440.6	2254	2382.7	2508.7	1804.3	652.7	161.2	14.3	High	High	High	High	High	High	High	High	High	High	1
P49748-3	Isoform 3 of Very long-chain specific acyl-CoA dehydrogenase, mitochondrial OS=Homo sapiens OX=9606 GN=ACADVL	0	65.583	24	14	100	14	678	72.9	8.75	262.55	14	cell differentiation;metabolic process;regulation of biological process;response to stimulus	cytosol;membrane;mitochondrion;nucleus;organelle lumen	catalytic activity;nucleotide binding	Pf00441, Pf02770, Pf02771, Pf08028	37	ENSG00000072778.19	ACADVL	17			Fatty Acid Beta Oxidation; Mitochondrial LC-Fatty Acid Beta-Oxidation	2	0	2465.2	1679.1	2440.6	2254	2382.7	2508.7	1804.3	652.7	161.2	14.3	High	High	High	High	High	High	High	High	High	High	1
Q14195-2	Isoform LCRMP-4 of Dihydropyrimidinase-related protein 3 OS=Homo sapiens OX=9606 GN=DPYSL3	0	65.548	25	13	95	11	684	73.9	6.35	275.37	13	cell organization and biogenesis;regulation of biological process;response to stimulus	cytoplasm;cytosol	catalytic activity;protein binding	Pf01979, Pf13147, Pf13594	1809	ENSG00000113657.12	DPYSL3	5				0	0	4037.8	3219.3	3166.1	2599.9	2020.9	1550.2	1141.4	598.9	287.7	48.7	High	High	High	High	High	High	High	High	High	High	1
E9PAV3-2	Isoform skNAC-2 of Nascent polypeptide-associated complex subunit alpha, muscle-specific form OS=Homo sapiens OX=9606 GN=NACA	0	65.536	12	7	116	7	925	94.6	5.14	340.65	7	metabolic process;regulation of biological process	nucleus	DNA binding	Pf01849	4666	ENSG00000196531.10	NACA	12				0	0	13696.3	8921.2	10715.4	8879.5	7008.7	6273.7	5532.8	3873.8	3512	2970.9	High	High	High	High	High	High	High	High	High	High	1
Q13765	Nascent polypeptide-associated complex subunit alpha OS=Homo sapiens OX=9606 GN=NACA PE=1 SV=1	0	65.536	52	7	116	7	215	23.4	4.56	340.65	7	metabolic process;regulation of biological process;transport	cytoplasm;nucleus	DNA binding;protein binding	Pf01849	4666	ENSG00000196531.10	NACA	12				0	0	13696.3	8921.2	10715.4	8879.5	7008.7	6273.7	5532.8	3873.8	3512	2970.9	High	High	High	High	High	High	High	High	High	High	1
E9PAV3	Nascent polypeptide-associated complex subunit alpha, muscle-specific form OS=Homo sapiens OX=9606 GN=NACA PE=1 SV=1	0	65.536	5	7	116	7	2078	205.3	9.58	340.65	7	metabolic process;regulation of biological process	cytoplasm;nucleus	DNA binding	Pf01849	4666	ENSG00000196531.10	NACA	12				0	0	13696.3	8921.2	10715.4	8879.5	7008.7	6273.7	5532.8	3873.8	3512	2970.9	High	High	High	High	High	High	High	High	High	High	1
P25205-2	Isoform 2 of DNA replication licensing factor MCM3 OS=Homo sapiens OX=9606 GN=MCM3	0	65.353	17	12	109	12	853	95.8	5.77	303.61	12	metabolic process	membrane;nucleus	catalytic activity;DNA binding;nucleotide binding;protein binding	Pf00493, Pf01078, Pf07728, Pf14551	4172	ENSG00000112118.18	MCM3	6			Cell Cycle; Retinoblastoma (RB) in Cancer; G1 to S cell cycle control; DNA Replication	4	0	8449.3	3123.8	5519.5	3403.9	853.6	1012.8	384	223.6	273.6	70.3	High	High	High	High	High	High	High	High	High	High	1
P25205	DNA replication licensing factor MCM3 OS=Homo sapiens OX=9606 GN=MCM3 PE=1 SV=3	0	65.353	18	12	109	12	808	90.9	5.77	303.61	12	metabolic process	cytoplasm;membrane;nucleus	catalytic activity;DNA binding;nucleotide binding;protein binding	Pf00493, Pf01078, Pf07728, Pf14551	4172	ENSG00000112118.18	MCM3	6	DNA replication; Cell cycle	M/G1 Transition; Assembly of the pre-replicative complex; Unwinding of DNA; Regulation of DNA replication; Activation of ATR in response to replication stress; Activation of the pre-replicative complex; Orc1 removal from chromatin; Removal of licensing factors from origins	Cell Cycle; Retinoblastoma (RB) in Cancer; G1 to S cell cycle control; DNA Replication	26	0	8449.3	3123.8	5519.5	3403.9	853.6	1012.8	384	223.6	273.6	70.3	High	High	High	High	High	High	High	High	High	High	1
P06748-3	Isoform 3 of Nucleophosmin OS=Homo sapiens OX=9606 GN=NPM1	0	65.174	49	9	85	9	259	28.4	4.72	302.44	9	cell growth;cell organization and biogenesis;cellular homeostasis;metabolic process;regulation of biological process;response to stimulus;transport	cytoplasm;cytosol;membrane;nucleus	DNA binding;enzyme regulator activity;protein binding;RNA binding	Pf03066	4869	ENSG00000181163.13	NPM1	5				0	0	44397.2	8607.5	30888.8	28059.9	6204.9	9364.6	5798	3775.9	4962.7	2762.2	High	High	High	High	High	High	High	High	High	High	1
Q99497	Parkinson disease protein 7 OS=Homo sapiens OX=9606 GN=PARK7 PE=1 SV=2	0	65.156	47	8	78	8	189	19.9	6.79	205.44	8	cell communication;cell organization and biogenesis;defense response;metabolic process;regulation of biological process;response to stimulus;transport	chromosome;cytoplasm;cytosol;endoplasmic reticulum;membrane;mitochondrion;nucleus;organelle lumen	antioxidant activity;catalytic activity;DNA binding;enzyme regulator activity;metal ion binding;protein binding;RNA binding	Pf01965, Pf13278	11315	ENSG00000116288.12	PARK7	1	Parkinson's disease		Androgen receptor signaling pathway; Synaptic Vesicle Pathway; Parkinsons Disease Pathway	4	0	24655.8	19737.1	19146.5	15166.6	14493.6	13083.6	12556.8	7427	4035.5	1497.8	High	High	High	High	High	High	High	High	High	High	1
Q9Y263	Phospholipase A-2-activating protein OS=Homo sapiens OX=9606 GN=PLAA PE=1 SV=2	0	64.965	20	13	74	13	795	87.1	6.37	194.65	13	cell communication;cellular homeostasis;defense response;metabolic process;regulation of biological process;response to stimulus	cytoplasm;nucleus	enzyme regulator activity;protein binding	Pf00400, Pf08324, Pf09070	9373	ENSG00000137055.14	PLAA	9	Protein processing in endoplasmic reticulum			1	0	5529.3	3926.5	3977.8	2268.3	578.1	444.8	173	100.8	145.5	24.6	High	High	High	High	High	High	High	High	High	High	1
O43399-5	Isoform 5 of Tumor protein D54 OS=Homo sapiens OX=9606 GN=TPD52L2	0	64.712	54	9	77	9	220	23.8	5.73	276.19	9			RNA binding	Pf04201	7165	ENSG00000101150.17	TPD52L2	20				0	0	9185.9	7013.9	7256.9	6020.7	5324.8	5003.6	4753.5	3682.3	3338.4	2141.3	High	High	High	High	High	High	High	High	High	High	1
O43399-7	Isoform 7 of Tumor protein D54 OS=Homo sapiens OX=9606 GN=TPD52L2	0	64.712	52	9	77	9	229	24.8	6.42	276.19	9			RNA binding	Pf04201	7165	ENSG00000101150.17	TPD52L2	20				0	0	9185.9	7013.9	7256.9	6020.7	5324.8	5003.6	4753.5	3682.3	3338.4	2141.3	High	High	High	High	High	High	High	High	High	High	1
O43399	Tumor protein D54 OS=Homo sapiens OX=9606 GN=TPD52L2 PE=1 SV=2	0	64.712	57	9	77	9	206	22.2	5.36	276.19	9	regulation of biological process	cytoplasm	protein binding;RNA binding	Pf04201	7165	ENSG00000101150.17	TPD52L2	20				0	0	9185.9	7013.9	7256.9	6020.7	5324.8	5003.6	4753.5	3682.3	3338.4	2141.3	High	High	High	High	High	High	High	High	High	High	1
Q12931-2	Isoform 2 of Heat shock protein 75 kDa, mitochondrial OS=Homo sapiens OX=9606 GN=TRAP1	0	64.666	19	11	95	10	651	74.2	7.87	315.85	11	metabolic process;regulation of biological process;response to stimulus	membrane;mitochondrion;organelle lumen	nucleotide binding;protein binding;RNA binding	Pf00183, Pf02518, Pf13589	10131	ENSG00000126602.10	TRAP1	16			TNF alpha Signaling Pathway; TGF-beta Signaling Pathway	2	0	6554.8	5964.2	5867.6	4747.5	2867.9	473.8	174.3	140.5	345.4	126.3	High	High	High	High	High	High	High	High	High	High	1
Q12931	Heat shock protein 75 kDa, mitochondrial OS=Homo sapiens OX=9606 GN=TRAP1 PE=1 SV=3	0	64.666	18	11	95	10	704	80.1	8.21	315.85	11	metabolic process;regulation of biological process;response to stimulus	membrane;mitochondrion;organelle lumen	nucleotide binding;protein binding;RNA binding	Pf00183, Pf02518, Pf13589	10131	ENSG00000126602.10	TRAP1	16		Respiratory electron transport	TNF alpha Signaling Pathway; TGF-beta Signaling Pathway	6	0	6554.8	5964.2	5867.6	4747.5	2867.9	473.8	174.3	140.5	345.4	126.3	High	High	High	High	High	High	High	High	High	High	1
O75116	Rho-associated protein kinase 2 OS=Homo sapiens OX=9606 GN=ROCK2 PE=1 SV=4	0	64.621	11	14	77	13	1388	160.8	6.02	203.82	14	cell organization and biogenesis;metabolic process;regulation of biological process;response to stimulus	cytoplasm;cytoskeleton;cytosol;membrane;nucleus	catalytic activity;metal ion binding;motor activity;nucleotide binding;protein binding;RNA binding;structural molecule activity	Pf00069, Pf00130, Pf01576, Pf01636, Pf02185, Pf02463, Pf04111, Pf04156, Pf05557, Pf05622, Pf05667, Pf06160, Pf07714, Pf07888, Pf08912, Pf09726, Pf09731, Pf11559, Pf12128, Pf12718, Pf12795, Pf13166, Pf14531, Pf14915	9475	ENSG00000134318.13	ROCK2	2	Wnt signaling pathway; Pathogenic Escherichia coli infection; Chemokine signaling pathway; Salmonella infection; Oxytocin signaling pathway; Platelet activation; Leukocyte transendothelial migration; Focal adhesion; Axon guidance; Pathways in cancer; Sphingolipid signaling pathway; cGMP-PKG signaling pathway; Regulation of actin cytoskeleton; Vascular smooth muscle contraction; Shigellosis; Prote…	EPHA-mediated growth cone collapse; G alpha (12/13) signalling events; EPHB-mediated forward signaling; RHO GTPases Activate ROCKs; Sema4D induced cell migration and growth-cone collapse; VEGFA-VEGFR2 Pathway	Androgen receptor signaling pathway; MicroRNAs in cardiomyocyte hypertrophy; Integrin-mediated Cell Adhesion; Leptin signaling pathway; Pathogenic Escherichia coli infection; Spinal Cord Injury; Focal Adhesion; Association Between Physico-Chemical Features and Toxicity Associated Pathways; VEGFA-VEGFR2 Signaling Pathway; Chemokine signaling pathway; Regulation of Actin Cytoskeleton; G13 Signaling…	47	1	1711.4	1185.3	1247	721.9	198	199.4	101.8	59	61.3	4.8	High	High	High	High	High	High	High	High	High	High	1
Q9BUF5	Tubulin beta-6 chain OS=Homo sapiens OX=9606 GN=TUBB6 PE=1 SV=1	0	64.607	24	8	78	4	446	49.8	4.88	220.77	8	cell organization and biogenesis	cytoplasm;cytoskeleton;nucleus	catalytic activity;nucleotide binding;structural molecule activity	Pf00091, Pf03953, Pf10644	84617	ENSG00000176014.12	TUBB6	18	Gap junction; Phagosome; Pathogenic Escherichia coli infection	COPI-independent Golgi-to-ER retrograde traffic; COPI-dependent Golgi-to-ER retrograde traffic; Carboxyterminal post-translational modifications of tubulin; Recruitment of NuMA to mitotic centrosomes; Hedgehog 'off' state; Translocation of GLUT4 to the plasma membrane; Prefoldin mediated transfer of substrate to CCT/TriC; Microtubule-dependent trafficking of connexons from Golgi to the plasma mem…	Pathogenic Escherichia coli infection; Parkin-Ubiquitin Proteasomal System pathway	65	0	1411.7	362.5	912.7	674.7	294.3	306.3	112.5	27.5	31.2	2.7	High	High	High	High	High	High	High	High	High	High	1
P47756-2	Isoform 2 of F-actin-capping protein subunit beta OS=Homo sapiens OX=9606 GN=CAPZB	0	64.012	42	12	110	12	272	30.6	6	268.21	12	cell organization and biogenesis;cellular component movement;coagulation;regulation of biological process;transport	cytoplasm;cytoskeleton;cytosol	protein binding	Pf01115	832	ENSG00000077549.17	CAPZB	1				0	0	13881.2	10228	10544.1	8593.9	6725.5	5553.1	2961.3	1543.6	727.8	153	High	High	High	High	High	High	High	High	High	High	1
P31947	14-3-3 protein sigma OS=Homo sapiens OX=9606 GN=SFN PE=1 SV=1	0	63.687	52	12	162	9	248	27.8	4.74	442.68	12	cell differentiation;cell organization and biogenesis;regulation of biological process;response to stimulus	cytoplasm;cytosol;extracellular;membrane;mitochondrion;nucleus	enzyme regulator activity;protein binding	Pf00244	2810	ENSG00000175793.11	SFN	1	Aldosterone-regulated sodium reabsorption; Cell cycle; p53 signaling pathway	Translocation of GLUT4 to the plasma membrane; Chk1/Chk2(Cds1) mediated inactivation of Cyclin B:Cdk1 complex; TP53 Regulates Transcription of Genes Involved in G2 Cell Cycle Arrest; TP53 Regulates Metabolic Genes; Activation of BAD and translocation to mitochondria ; RHO GTPases activate PKNs	miRNA Regulation of DNA Damage Response; Myometrial Relaxation and Contraction Pathways; Calcium Regulation in the Cardiac Cell; DNA Damage Response	31	0	4393.8	3445.8	3467.4	3005.8	2680.9	2059.9	1115.4	476.4	384.5	180.8	High	High	High	High	High	High	High	High	High	High	1
P22234-2	Isoform 2 of Multifunctional protein ADE2 OS=Homo sapiens OX=9606 GN=PAICS	0	63.488	27	10	98	10	432	47.9	7.69	304.73	10	metabolic process	cytoplasm;cytosol;membrane	catalytic activity;nucleotide binding;protein binding	Pf00731, Pf01259	10606	ENSG00000128050.8	PAICS	4				0	0	16445.8	12343	11846.6	9973.3	9120.5	7564.1	6685.7	4720.6	4347.8	2763.5	High	High	High	High	High	High	High	High	High	High	1
P22234	Multifunctional protein ADE2 OS=Homo sapiens OX=9606 GN=PAICS PE=1 SV=3	0	63.488	28	10	98	10	425	47	7.23	304.73	10	metabolic process	cytoplasm;cytosol;membrane	catalytic activity;nucleotide binding;protein binding	Pf00731, Pf01259	10606	ENSG00000128050.8	PAICS	4	Purine metabolism; Metabolic pathways	Purine ribonucleoside monophosphate biosynthesis		6	0	16445.8	12343	11846.6	9973.3	9120.5	7564.1	6685.7	4720.6	4347.8	2763.5	High	High	High	High	High	High	High	High	High	High	1
Q96AC1	Fermitin family homolog 2 OS=Homo sapiens OX=9606 GN=FERMT2 PE=1 SV=1	0	63.174	27	14	76	13	680	77.8	6.7	211.49	14	cell organization and biogenesis;regulation of biological process;response to stimulus	cell surface;cytoplasm;cytoskeleton;cytosol;membrane;nucleus	protein binding	Pf00169, Pf00373	10979	ENSG00000073712.14	FERMT2	14		Cell-extracellular matrix interactions		3	0	4407.2	3185.8	3440.7	2898.8	2487.7	1945.7	878.2	142	172	76.5	High	High	High	High	High	High	High	High	High	High	1
Q96AC1-3	Isoform 3 of Fermitin family homolog 2 OS=Homo sapiens OX=9606 GN=FERMT2	0	63.174	27	14	76	13	687	78.6	6.7	211.49	14	cell organization and biogenesis;regulation of biological process;response to stimulus	cell surface;cytoplasm;cytosol;nucleus	protein binding	Pf00169, Pf00373	10979	ENSG00000073712.14	FERMT2	14				0	0	4407.2	3185.8	3440.7	2898.8	2487.7	1945.7	878.2	142	172	76.5	High	High	High	High	High	High	High	High	High	High	1
P22392-2	Isoform 3 of Nucleoside diphosphate kinase B OS=Homo sapiens OX=9606 GN=NME2	0	62.935	64	12	191	1	267	30.1	8.92	447.82	12	cell organization and biogenesis;cellular homeostasis;metabolic process;regulation of biological process;response to stimulus;transport	cytoplasm;cytosol;extracellular;membrane;nucleus;organelle lumen	catalytic activity;DNA binding;metal ion binding;nucleotide binding;protein binding;RNA binding	Pf00334	654364; 4830; 4831	ENSG00000011052.21	NME1-NME2; NME1; NME2	17	Pyrimidine metabolism; Purine metabolism; Metabolic pathways		Nucleotide Metabolism	4	11	53741.2	45704	43309.7	34734.6	32266.1	27904.3	26078.7	17870.8	10507.5	2017.8	Not Found	Not Found	Not Found	Not Found	Not Found	Not Found	Not Found	Not Found	Not Found	Not Found	1
O60506-5	Isoform 5 of Heterogeneous nuclear ribonucleoprotein Q OS=Homo sapiens OX=9606 GN=SYNCRIP	0	62.711	30	11	80	8	410	46.3	8.88	268.13	11	cell differentiation;metabolic process;regulation of biological process;response to stimulus	endoplasmic reticulum;membrane;nucleus;spliceosomal complex	protein binding;RNA binding	Pf00076, Pf13893, Pf14259	10492		SYNCRIP	6				0	0	8124.5	4277.2	4278.4	3031.3	1346.6	841.2	238.9	167.9	321.4	92	High	High	High	High	High	High	High	High	High	High	1
P08758	Annexin A5 OS=Homo sapiens OX=9606 GN=ANXA5 PE=1 SV=2	0	62.633	53	14	157	13	320	35.9	5.05	425.75	14	coagulation;regulation of biological process;response to stimulus;transport	cytoplasm;cytosol;extracellular;membrane	enzyme regulator activity;metal ion binding;protein binding	Pf00191	308	ENSG00000164111.14	ANXA5	4		Platelet degranulation	Apoptosis-related network due to altered Notch3 in ovarian cancer; Simplified Interaction Map Between LOXL4 and Oxidative Stress Pathway; Prostaglandin Synthesis and Regulation	7	1	51072.1	43043.8	39126.9	26087.7	5831.2	3113.2	1684.2	1031.3	1151.6	430.3	High	High	High	High	High	High	High	High	High	High	1
Q9UBB4-2	Isoform 2 of Ataxin-10 OS=Homo sapiens OX=9606 GN=ATXN10	0	62.424	31	11	94	11	411	46.3	5.08	294.83	11	cell organization and biogenesis	cytoplasm;cytosol;membrane	protein binding	Pf09759	25814	ENSG00000130638.16	ATXN10	22				0	0	10655.9	7763.3	8376.8	6267.4	3821	1443.9	493.8	357.3	436.5	87.4	High	High	High	High	High	High	High	High	High	High	1
Q9UBB4	Ataxin-10 OS=Homo sapiens OX=9606 GN=ATXN10 PE=1 SV=1	0	62.424	27	11	94	11	475	53.5	5.25	294.83	11	cell organization and biogenesis	cytoplasm;cytosol;membrane	protein binding	Pf09759	25814	ENSG00000130638.16	ATXN10	22				0	0	10655.9	7763.3	8376.8	6267.4	3821	1443.9	493.8	357.3	436.5	87.4	High	High	High	High	High	High	High	High	High	High	1
Q9HB71	Calcyclin-binding protein OS=Homo sapiens OX=9606 GN=CACYBP PE=1 SV=2	0	62.407	42	8	92	8	228	26.2	8.25	329.11	8	cell differentiation;regulation of biological process;response to stimulus	cytoplasm;cytosol;nucleus	protein binding	Pf04969, Pf05002, Pf09032	27101	ENSG00000116161.17	CACYBP	1	Wnt signaling pathway		Gastric cancer network 2	2	0	16809.5	13195.1	12996.3	10061.8	6832.1	3669	977.2	432.3	528.2	109.6	High	High	High	High	High	High	High	High	High	High	1
P54577	Tyrosine--tRNA ligase, cytoplasmic OS=Homo sapiens OX=9606 GN=YARS1 PE=1 SV=4	0	62.212	33	17	93	17	528	59.1	7.05	232.34	17	cell death;metabolic process;regulation of biological process;response to stimulus	cytoplasm;cytosol	catalytic activity;nucleotide binding;protein binding;RNA binding;signal transducer activity	Pf00579, Pf01588	8565	ENSG00000134684.10	YARS	1	Aminoacyl-tRNA biosynthesis	Cytosolic tRNA aminoacylation		5	0	8588	5124.9	4930.2	1836.5	519.7	764.1	358.9	230.8	269.7	90.7	High	High	High	High	High	High	High	High	High	High	1
Q96HC4	PDZ and LIM domain protein 5 OS=Homo sapiens OX=9606 GN=PDLIM5 PE=1 SV=5	0	62.111	23	9	71	9	596	63.9	8.21	253.67	9	cell growth;regulation of biological process	cytoplasm;cytoskeleton;cytosol;membrane	metal ion binding;protein binding	Pf00412, Pf00595, Pf13180	10611	ENSG00000163110.14	PDLIM5	4		Neurexins and neuroligins		3	0	4582.8	2910.3	3517.5	2764.4	1820	1278.8	537.7	223.1	182.7	62.8	High	High	High	High	High	High	High	High	High	High	1
Q7L1Q6-3	Isoform 3 of Basic leucine zipper and W2 domain-containing protein 1 OS=Homo sapiens OX=9606 GN=BZW1	0	62.104	25	13	96	11	451	51.2	6.62	249.55	13	metabolic process;regulation of biological process	cytoplasm;membrane	protein binding;RNA binding	Pf02020	9689	ENSG00000082153.17	BZW1	2				0	0	21963.3	15759	14063.8	6546.1	971.6	1472.8	599	416.7	561	133.2	High	High	High	High	High	High	High	High	High	High	1
Q7L1Q6	Basic leucine zipper and W2 domain-containing protein 1 OS=Homo sapiens OX=9606 GN=BZW1 PE=1 SV=1	0	62.104	26	13	96	11	419	48	5.92	249.55	13	metabolic process;regulation of biological process	cytoplasm;membrane	protein binding;RNA binding	Pf02020	9689	ENSG00000082153.17	BZW1	2				0	1	21963.3	15759	14063.8	6546.1	971.6	1472.8	599	416.7	561	133.2	High	High	High	High	High	High	High	High	High	High	1
Q7L1Q6-4	Isoform 4 of Basic leucine zipper and W2 domain-containing protein 1 OS=Homo sapiens OX=9606 GN=BZW1	0	62.104	26	13	96	11	423	48.5	5.92	249.55	13	metabolic process;regulation of biological process	cytoplasm;membrane	protein binding;RNA binding	Pf02020	9689	ENSG00000082153.17	BZW1	2				0	0	21963.3	15759	14063.8	6546.1	971.6	1472.8	599	416.7	561	133.2	High	High	High	High	High	High	High	High	High	High	1
P25705-2	Isoform 2 of ATP synthase subunit alpha, mitochondrial OS=Homo sapiens OX=9606 GN=ATP5F1A	0	62.022	32	15	96	15	503	54.5	8.24	280.46	15	cell organization and biogenesis;metabolic process;regulation of biological process;transport	membrane;mitochondrion;organelle lumen	catalytic activity;nucleotide binding;protein binding;RNA binding;transporter activity	Pf00006, Pf00306, Pf02663, Pf02874, Pf05943	498	ENSG00000152234.15	ATP5A1	18			Electron Transport Chain; Oxidative phosphorylation	2	0	4312.9	3745.7	3264	3086.5	5285.4	6578.8	6240.6	4618.3	3075.1	282.7	High	High	High	High	High	High	High	High	High	High	1
P06753-6	Isoform 6 of Tropomyosin alpha-3 chain OS=Homo sapiens OX=9606 GN=TPM3	0	61.937	46	13	177	7	248	28.9	4.75	525.07	13	cell organization and biogenesis;cellular component movement	cytoskeleton;cytosol	protein binding;structural molecule activity	Pf00261, Pf12718	7170	ENSG00000143549.19	TPM3	1			Striated Muscle Contraction	1	0	14113.5	12244.9	10921.3	9669	9620.5	9250.9	10110	9598.5	9274.7	8143.7	High	High	High	High	High	High	High	High	High	High	1
P06753-3	Isoform 3 of Tropomyosin alpha-3 chain OS=Homo sapiens OX=9606 GN=TPM3	0	61.937	47	13	177	7	247	28.9	4.81	525.07	13	cell organization and biogenesis;cellular component movement	cytoskeleton;cytosol	protein binding;structural molecule activity	Pf00261, Pf12718	7170	ENSG00000143549.19	TPM3	1			Striated Muscle Contraction	1	0	14113.5	12244.9	10921.3	9669	9620.5	9250.9	10110	9598.5	9274.7	8143.7	High	High	High	High	High	High	High	High	High	High	1
Q04695	Keratin, type I cytoskeletal 17 OS=Homo sapiens OX=9606 GN=KRT17 PE=1 SV=2	0	61.871	38	16	106	15	432	48.1	5.02	321.09	16	cell death;cell organization and biogenesis;regulation of biological process;response to stimulus	cytoplasm;cytoskeleton;cytosol	protein binding;receptor activity;signal transducer activity;structural molecule activity	Pf00038, Pf07888	3872	ENSG00000128422.15	KRT17	17		Formation of the cornified envelope		3	1	4826.1	2260.4	3415.1	2572.6	1724	1790.8	1105.3	742.1	4108.4	4038.2	High	High	High	High	High	High	High	High	High	High	1
Q9UBT2-2	Isoform 2 of SUMO-activating enzyme subunit 2 OS=Homo sapiens OX=9606 GN=UBA2	0	61.838	31	12	64	12	544	60.8	5.07	189.24	12	metabolic process;regulation of biological process	cytoplasm	catalytic activity;enzyme regulator activity;metal ion binding;nucleotide binding;protein binding	Pf00899, Pf02134, Pf10585, Pf14732	10054	ENSG00000126261.12	UBA2	19				0	0	1840.9	1421.6	1455.9	1118.8	705.5	358.7	134.6	72.9	80.5	29.5	High	High	High	High	High	High	High	High	High	High	1
P60174-4	Isoform 4 of Triosephosphate isomerase OS=Homo sapiens OX=9606 GN=TPI1	0	61.696	76	10	93	10	167	17.9	5.58	306.77	10	development;metabolic process	cytosol;nucleus	catalytic activity;protein binding	Pf00121	7167	ENSG00000111669.14	TPI1	12			Fatty Acid Beta Oxidation; Cori Cycle; Glycolysis and Gluconeogenesis	3	0	27885.2	25940.6	24508.5	19185.9	17870.3	16614	15614.4	10161.3	3776.4	535.7	High	High	High	High	High	High	High	High	High	High	1
O43852-15	Isoform 15 of Calumenin OS=Homo sapiens OX=9606 GN=CALU	0	61.669	54	7	80	0	164	19.4	4.51	300.38	7	metabolic process	endoplasmic reticulum;extracellular;Golgi;membrane;organelle lumen	metal ion binding;protein binding		813		CALU	7			NOTCH1 regulation of human endothelial cell calcification	1	0	18016.2	13862.2	14714.9	12621.5	11235.8	12247.1	12507.5	12021.1	12931.7	12324.1	Not Found	Not Found	Not Found	Not Found	Not Found	Not Found	Not Found	Not Found	Not Found	Not Found	2
P33991	DNA replication licensing factor MCM4 OS=Homo sapiens OX=9606 GN=MCM4 PE=1 SV=5	0	61.438	22	15	71	15	863	96.5	6.74	207.79	15	metabolic process	membrane;nucleus	catalytic activity;DNA binding;nucleotide binding;protein binding	Pf00493, Pf07728, Pf14551	4173	ENSG00000104738.16	MCM4	8	Cell cycle; DNA replication	M/G1 Transition; Assembly of the pre-replicative complex; Unwinding of DNA; Regulation of DNA replication; Activation of ATR in response to replication stress; Activation of the pre-replicative complex; Orc1 removal from chromatin; Removal of licensing factors from origins	Cell Cycle; Gastric Cancer Network 1; Retinoblastoma (RB) in Cancer; G1 to S cell cycle control; DNA Replication	27	0	11425.5	6426.9	7552.7	3471.2	450.7	824	357.2	267.7	280.6	69.2	High	High	High	High	High	High	High	High	High	High	1
P07951	Tropomyosin beta chain OS=Homo sapiens OX=9606 GN=TPM2 PE=1 SV=1	0	61.379	46	15	172	2	284	32.8	4.7	493.18	15	cell organization and biogenesis;cellular component movement;regulation of biological process	cytoplasm;cytoskeleton;cytosol	protein binding;structural molecule activity	Pf00261, Pf12718	7169	ENSG00000198467.13	TPM2	9	Cardiac muscle contraction; Dilated cardiomyopathy; Hypertrophic cardiomyopathy (HCM); Adrenergic signaling in cardiomyocytes	Smooth Muscle Contraction; Striated Muscle Contraction	Striated Muscle Contraction	8	6	14536.6	12449.9	11433.7	10068.5	9881.8	9350.3	10421.5	9533.6	9686.6	8089.4	High	High	High	High	High	High	High	High	High	High	1
P31947-2	Isoform 2 of 14-3-3 protein sigma OS=Homo sapiens OX=9606 GN=SFN	0	61.278	56	11	159	8	216	24.3	4.82	436.19	11	cell organization and biogenesis;regulation of biological process;response to stimulus	cytosol;membrane;mitochondrion;nucleus	enzyme regulator activity;protein binding	Pf00244	2810		SFN	1			Myometrial Relaxation and Contraction Pathways; Calcium Regulation in the Cardiac Cell	2	0	4393.8	3445.8	3467.4	3005.8	2680.9	2059.9	1115.4	476.4	384.5	180.8	High	High	High	High	High	High	High	High	High	High	1
Q9P2J5	Leucine--tRNA ligase, cytoplasmic OS=Homo sapiens OX=9606 GN=LARS1 PE=1 SV=2	0	61.136	14	12	69	12	1176	134.4	7.3	190.67	12	cell communication;cell organization and biogenesis;metabolic process;regulation of biological process;response to stimulus;transport	cytoplasm;cytosol;endoplasmic reticulum;vacuole	catalytic activity;enzyme regulator activity;nucleotide binding;protein binding	Pf00133, Pf01406, Pf08264, Pf09334	51520	ENSG00000133706.17	LARS	5	Aminoacyl-tRNA biosynthesis	Cytosolic tRNA aminoacylation; SeMet incorporation into proteins		9	0	4683.9	2733.3	1554.7	919.6	291.7	382.1	142	91.9	149.6	28.2	High	High	High	High	High	High	High	High	High	High	1
P17655	Calpain-2 catalytic subunit OS=Homo sapiens OX=9606 GN=CAPN2 PE=1 SV=6	0	61.063	22	13	108	13	700	79.9	4.98	312.83	13	cell organization and biogenesis;metabolic process;regulation of biological process;response to stimulus	chromosome;cytoplasm;cytoskeleton;cytosol;endoplasmic reticulum;Golgi;membrane;nucleus;vacuole	catalytic activity;metal ion binding;protein binding	Pf00648, Pf01067, Pf13833	824	ENSG00000162909.17	CAPN2	1	Protein processing in endoplasmic reticulum; Apoptosis; Focal adhesion; Alzheimer's disease	Degradation of the extracellular matrix; Deregulated CDK5 triggers multiple neurodegenerative pathways in Alzheimer's disease models	Integrin-mediated Cell Adhesion; Alzheimers Disease; VEGFA-VEGFR2 Signaling Pathway	12	0	6489.4	4908	5115.7	3975.5	3446.5	2860.2	1897.2	408.5	243.3	58.4	High	High	High	High	High	High	High	High	High	High	1
Q99714	3-hydroxyacyl-CoA dehydrogenase type-2 OS=Homo sapiens OX=9606 GN=HSD17B10 PE=1 SV=3	0	61.054	55	9	65	9	261	26.9	7.78	215.01	9	cell organization and biogenesis;metabolic process	cytoplasm;membrane;mitochondrion;organelle lumen	catalytic activity;protein binding;RNA binding	Pf00106, Pf08659, Pf13561	3028	ENSG00000072506.12	HSD17B10	X	Metabolic pathways; Alzheimer's disease; Valine, leucine and isoleucine degradation	tRNA processing in the mitochondrion; rRNA processing in the mitochondrion; Branched-chain amino acid catabolism; tRNA modification in the mitochondrion	Alzheimers Disease; Valproic acid pathway; Tryptophan metabolism	15	0	3520.4	3338.5	3409.3	2911.2	3285.7	1835.4	340.4	201.4	222.3	47.4	High	High	High	High	High	High	High	High	High	High	1
Q15366-8	Isoform 8 of Poly(rC)-binding protein 2 OS=Homo sapiens OX=9606 GN=PCBP2	0	61.01	44	11	91	6	322	33.9	8.24	246.15	11	defense response;metabolic process;regulation of biological process;response to stimulus	cytoplasm;cytosol;membrane;nucleus	DNA binding;protein binding;RNA binding	Pf00013, Pf13014	5094	ENSG00000197111.15	PCBP2	12			mRNA Processing	1	0	10640.3	6247.8	6549.3	3720.1	1006.2	946.3	569.1	386.8	369.8	116.8	High	High	High	High	High	High	High	High	High	High	1
Q15366-2	Isoform 2 of Poly(rC)-binding protein 2 OS=Homo sapiens OX=9606 GN=PCBP2	0	61.01	39	11	91	6	366	38.6	6.79	246.15	11	defense response;metabolic process;regulation of biological process;response to stimulus	cytoplasm;cytosol;membrane;nucleus	DNA binding;protein binding;RNA binding	Pf00013, Pf13014	5094	ENSG00000197111.15	PCBP2	12			mRNA Processing	1	0	10640.3	6247.8	6549.3	3720.1	1006.2	946.3	569.1	386.8	369.8	116.8	High	High	High	High	High	High	High	High	High	High	1
Q15366-3	Isoform 3 of Poly(rC)-binding protein 2 OS=Homo sapiens OX=9606 GN=PCBP2	0	61.01	40	11	91	6	362	38.2	6.79	246.15	11	defense response;metabolic process;regulation of biological process;response to stimulus	cytoplasm;cytosol;membrane;nucleus	DNA binding;protein binding;RNA binding	Pf00013, Pf13014	5094	ENSG00000197111.15	PCBP2	12			mRNA Processing	1	0	10640.3	6247.8	6549.3	3720.1	1006.2	946.3	569.1	386.8	369.8	116.8	High	High	High	High	High	High	High	High	High	High	1
Q15366-7	Isoform 7 of Poly(rC)-binding protein 2 OS=Homo sapiens OX=9606 GN=PCBP2	0	61.01	45	11	91	6	318	33.5	8.24	246.15	11	defense response;metabolic process;regulation of biological process;response to stimulus	cytoplasm;cytosol;membrane;nucleus	DNA binding;protein binding;RNA binding	Pf00013, Pf13014	5094	ENSG00000197111.15	PCBP2	12			mRNA Processing	1	0	10640.3	6247.8	6549.3	3720.1	1006.2	946.3	569.1	386.8	369.8	116.8	High	High	High	High	High	High	High	High	High	High	1
Q15366-6	Isoform 6 of Poly(rC)-binding protein 2 OS=Homo sapiens OX=9606 GN=PCBP2	0	61.01	40	11	91	6	361	38.1	6.79	246.15	11	defense response;metabolic process;regulation of biological process;response to stimulus	cytoplasm;cytosol;membrane;nucleus	DNA binding;protein binding;RNA binding	Pf00013, Pf13014	5094	ENSG00000197111.15	PCBP2	12			mRNA Processing	1	0	10640.3	6247.8	6549.3	3720.1	1006.2	946.3	569.1	386.8	369.8	116.8	High	High	High	High	High	High	High	High	High	High	1
Q15366-4	Isoform 4 of Poly(rC)-binding protein 2 OS=Homo sapiens OX=9606 GN=PCBP2	0	61.01	43	11	91	6	331	34.9	8	246.15	11	defense response;metabolic process;regulation of biological process;response to stimulus	cytoplasm;cytosol;membrane;nucleus	DNA binding;protein binding;RNA binding	Pf00013, Pf13014	5094	ENSG00000197111.15	PCBP2	12			mRNA Processing	1	0	10640.3	6247.8	6549.3	3720.1	1006.2	946.3	569.1	386.8	369.8	116.8	High	High	High	High	High	High	High	High	High	High	1
Q15366	Poly(rC)-binding protein 2 OS=Homo sapiens OX=9606 GN=PCBP2 PE=1 SV=1	0	61.01	39	11	91	6	365	38.6	6.79	246.15	11	defense response;metabolic process;regulation of biological process;response to stimulus	cytoplasm;cytosol;membrane;nucleus	DNA binding;protein binding;RNA binding	Pf00013, Pf13014	5094	ENSG00000197111.15	PCBP2	12		Negative regulators of DDX58/IFIH1 signaling; mRNA Splicing - Major Pathway	mRNA Processing	9	0	10640.3	6247.8	6549.3	3720.1	1006.2	946.3	569.1	386.8	369.8	116.8	High	High	High	High	High	High	High	High	High	High	1
Q15366-5	Isoform 5 of Poly(rC)-binding protein 2 OS=Homo sapiens OX=9606 GN=PCBP2	0	61.01	43	11	91	6	335	35.3	8	246.15	11	defense response;metabolic process;regulation of biological process;response to stimulus	cytoplasm;cytosol;membrane;nucleus	DNA binding;protein binding;RNA binding	Pf00013, Pf13014	5094	ENSG00000197111.15	PCBP2	12			mRNA Processing	1	0	10640.3	6247.8	6549.3	3720.1	1006.2	946.3	569.1	386.8	369.8	116.8	High	High	High	High	High	High	High	High	High	High	1
P22102	Trifunctional purine biosynthetic protein adenosine-3 OS=Homo sapiens OX=9606 GN=GART PE=1 SV=1	0	60.9	20	15	81	15	1010	107.7	6.7	230.88	15	metabolic process;response to stimulus	cytoplasm;cytosol	catalytic activity;metal ion binding;nucleotide binding	Pf00551, Pf00586, Pf01071, Pf02222, Pf02655, Pf02769, Pf02843, Pf02844, Pf03435, Pf07478, Pf08442, Pf08443, Pf13535, Pf15632	2618	ENSG00000159131.16	GART	21	One carbon pool by folate; Antifolate resistance; Metabolic pathways; Purine metabolism	Purine ribonucleoside monophosphate biosynthesis	Folate Metabolism; One Carbon Metabolism	10	0	4538.4	3221.1	2911.1	1606.6	555.6	491.1	211.6	155.8	154	46.8	High	High	High	High	High	High	High	High	High	High	1
P62191-2	Isoform 2 of 26S proteasome regulatory subunit 4 OS=Homo sapiens OX=9606 GN=PSMC1	0	60.818	38	12	76	11	367	41.1	5.01	243.84	12	metabolic process;regulation of biological process;response to stimulus;transport	cytoplasm;cytosol;membrane;nucleus;proteasome	catalytic activity;nucleotide binding;protein binding;RNA binding	Pf00004, Pf00910, Pf01078, Pf05496, Pf05673, Pf05729, Pf07724, Pf07726, Pf07728, Pf13191, Pf13401	5700	ENSG00000100764.13	PSMC1	14			Proteasome Degradation; Parkin-Ubiquitin Proteasomal System pathway	2	0	4724.3	3104.8	2826.1	1674	647.1	490.2	164.2	80.7	107.4	12.6	High	High	High	High	High	High	High	High	High	High	1
Q96CX2	BTB/POZ domain-containing protein KCTD12 OS=Homo sapiens OX=9606 GN=KCTD12 PE=1 SV=1	0	60.812	40	8	69	8	325	35.7	5.64	226.74	8	cell organization and biogenesis;transport	membrane	protein binding;RNA binding;transporter activity	Pf02214	115207	ENSG00000178695.5	KCTD12	13				0	0	2437.6	1970.5	1926	1590.7	1465.3	1283.7	1187.9	912.5	661	107.6	High	High	High	High	High	High	High	High	High	High	1
Q01105	Protein SET OS=Homo sapiens OX=9606 GN=SET PE=1 SV=3	0	60.635	35	8	128	2	290	33.5	4.32	443.28	8	cell organization and biogenesis;metabolic process;regulation of biological process;transport	cytoplasm;cytosol;endoplasmic reticulum;nucleus	DNA binding;enzyme regulator activity;protein binding	Pf00956	6418	ENSG00000119335.16	SET	9		HuR (ELAVL1) binds and stabilizes mRNA; Condensation of Prophase Chromosomes	Histone Modifications	9	5	15977.3	12410.8	13227.7	11081.3	10245.1	10070.1	10697.3	8146.7	3809.3	1261.2	High	High	High	High	High	High	High	High	High	High	1
O75822	Eukaryotic translation initiation factor 3 subunit J OS=Homo sapiens OX=9606 GN=EIF3J PE=1 SV=2	0	60.595	47	12	82	12	258	29	4.83	245	12	cell organization and biogenesis;metabolic process;regulation of biological process	cytoplasm;cytosol	protein binding;RNA binding	Pf08597	8669	ENSG00000104131.12	EIF3J	15	RNA transport	Formation of the ternary complex, and subsequently, the 43S complex; L13a-mediated translational silencing of Ceruloplasmin expression; Translation initiation complex formation; GTP hydrolysis and joining of the 60S ribosomal subunit; Formation of a pool of free 40S subunits; Ribosomal scanning and start codon recognition	Translation Factors	13	0	13210.4	9438.4	9478.1	7854	5612.6	2947	1019.6	683.3	801.4	328.5	High	High	High	High	High	High	High	High	High	High	1
Q16881-7	Isoform 7 of Thioredoxin reductase 1, cytoplasmic OS=Homo sapiens OX=9606 GN=TXNRD1	0	60.467	33	12	86	11	461	50.8	6.62	251.54	12	cell proliferation;cellular homeostasis;metabolic process;regulation of biological process;response to stimulus	cytosol;mitochondrion	antioxidant activity;catalytic activity;nucleotide binding;protein binding	Pf00070, Pf02852, Pf07992, Pf13738	7296	ENSG00000198431.15	TXNRD1	12			Selenium Micronutrient Network; Selenium Metabolism and Selenoproteins; NRF2 pathway; Oxidative Stress	4	0	15833.5	12976.2	11932.4	10084.6	8875	7838.7	7406.7	5447.4	4910.9	2797.3	High	High	High	High	High	High	High	High	High	High	1
Q9HB71-3	Isoform 3 of Calcyclin-binding protein OS=Homo sapiens OX=9606 GN=CACYBP	0	60.424	48	7	82	7	185	21.2	7.9	301.63	7	cell differentiation;regulation of biological process;response to stimulus	cytosol	protein binding	Pf04969, Pf05002	27101	ENSG00000116161.17	CACYBP	1			Gastric cancer network 2	1	0	10584.7	8187.1	8357.8	6186	3966.6	2096.3	585.1	209	248.1	45.1	High	High	High	High	High	High	High	High	High	High	1
P09960	Leukotriene A-4 hydrolase OS=Homo sapiens OX=9606 GN=LTA4H PE=1 SV=2	0	60.367	27	13	83	13	611	69.2	6.18	240.25	13	metabolic process;transport	cytoplasm;cytosol;extracellular;nucleus	catalytic activity;metal ion binding;protein binding;RNA binding	Pf01433, Pf09127, Pf13485	4048	ENSG00000111144.9	LTA4H	12	Metabolic pathways; Arachidonic acid metabolism	Synthesis of Leukotrienes (LT) and Eoxins (EX); Neutrophil degranulation	Eicosanoid Synthesis	11	0	5729.6	4594.2	4451.7	3691.5	3575.8	3010.2	2003.8	334	206.2	60.3	High	High	High	High	High	High	High	High	High	High	1	Met-loss [N-Term]
O43399-3	Isoform 3 of Tumor protein D54 OS=Homo sapiens OX=9606 GN=TPD52L2	0	60.234	49	7	66	7	209	22.5	6.7	246	7			RNA binding	Pf04201	7165	ENSG00000101150.17	TPD52L2	20				0	0	7650.1	5853	6097.3	5032.6	4434.2	4193.2	3935.6	3064.1	2782.4	1776.2	High	High	High	High	High	High	High	High	High	High	1
O43399-4	Isoform 4 of Tumor protein D54 OS=Homo sapiens OX=9606 GN=TPD52L2	0	60.234	52	7	66	7	200	21.4	5.99	246	7			RNA binding	Pf04201	7165	ENSG00000101150.17	TPD52L2	20				0	0	7650.1	5853	6097.3	5032.6	4434.2	4193.2	3935.6	3064.1	2782.4	1776.2	High	High	High	High	High	High	High	High	High	High	1
O43399-2	Isoform 2 of Tumor protein D54 OS=Homo sapiens OX=9606 GN=TPD52L2	0	60.234	55	7	66	7	186	19.9	5.48	246	7			RNA binding	Pf04201	7165	ENSG00000101150.17	TPD52L2	20				0	0	7650.1	5853	6097.3	5032.6	4434.2	4193.2	3935.6	3064.1	2782.4	1776.2	High	High	High	High	High	High	High	High	High	High	1
P50502	Hsc70-interacting protein OS=Homo sapiens OX=9606 GN=ST13 PE=1 SV=2	0	59.87	30	8	77	8	369	41.3	5.27	254.06	8	cell organization and biogenesis;metabolic process;regulation of biological process	cytoplasm;cytosol	nucleotide binding;protein binding	Pf00515, Pf13371, Pf13414, Pf13431, Pf13432	6767	ENSG00000100380.13	ST13	22		Regulation of HSF1-mediated heat shock response		4	0	12136.3	9405.3	9670.2	7384.3	5822.6	2090	660.5	406.8	485.8	203.3	High	High	High	High	High	High	High	High	High	High	1
Q16643-2	Isoform 2 of Drebrin OS=Homo sapiens OX=9606 GN=DBN1	0	59.841	28	12	77	12	651	71.6	4.53	233.69	12	cell communication;cell organization and biogenesis;cell proliferation;regulation of biological process	cytoplasm;cytoskeleton;membrane	protein binding	Pf00241	1627	ENSG00000113758.13	DBN1	5				0	0	1603.1	1398.7	1316.8	1050.8	842.2	527.3	286.4	218.9	288.1	241.1	High	High	High	High	High	High	High	High	High	High	1
Q13561-3	Isoform 3 of Dynactin subunit 2 OS=Homo sapiens OX=9606 GN=DCTN2	0	59.834	39	12	65	12	403	44.4	5.17	203.46	12	cell organization and biogenesis;cell proliferation;regulation of biological process;transport	chromosome;cytoplasm;cytosol;membrane	catalytic activity;motor activity;protein binding	Pf04912	10540	ENSG00000175203.15	DCTN2	12				0	0	2398	1764.9	1798.7	1341.4	715.3	414.2	226.3	156.4	147.5	60.5	High	High	High	High	High	High	High	High	High	High	1
Q13561	Dynactin subunit 2 OS=Homo sapiens OX=9606 GN=DCTN2 PE=1 SV=4	0	59.834	40	12	65	12	401	44.2	5.21	203.46	12	cell organization and biogenesis;cell proliferation;regulation of biological process;transport	chromosome;cytoplasm;cytoskeleton;cytosol;membrane	catalytic activity;motor activity;protein binding	Pf04912	10540	ENSG00000175203.15	DCTN2	12	Vasopressin-regulated water reabsorption; Huntington's disease	COPI-independent Golgi-to-ER retrograde traffic; Regulation of PLK1 Activity at G2/M Transition; AURKA Activation by TPX2; Anchoring of the basal body to the plasma membrane; Recruitment of NuMA to mitotic centrosomes; Recruitment of mitotic centrosome proteins and complexes; Loss of Nlp from mitotic centrosomes; COPI-mediated anterograde transport; MHC class II antigen presentation; HSP90 chaper…		35	0	2398	1764.9	1798.7	1341.4	715.3	414.2	226.3	156.4	147.5	60.5	High	High	High	High	High	High	High	High	High	High	1
Q13561-2	Isoform 2 of Dynactin subunit 2 OS=Homo sapiens OX=9606 GN=DCTN2	0	59.834	39	12	65	12	406	44.8	5.17	203.46	12	cell organization and biogenesis;cell proliferation;regulation of biological process;transport	chromosome;cytoplasm;cytosol;membrane	catalytic activity;motor activity;protein binding	Pf04912	10540	ENSG00000175203.15	DCTN2	12				0	0	2398	1764.9	1798.7	1341.4	715.3	414.2	226.3	156.4	147.5	60.5	High	High	High	High	High	High	High	High	High	High	1
P13929	Beta-enolase OS=Homo sapiens OX=9606 GN=ENO3 PE=1 SV=5	0	59.827	31	11	75	7	434	47	7.71	242.29	11	metabolic process	cytoplasm;cytosol;membrane	catalytic activity;metal ion binding	Pf00113, Pf03952, Pf13378	2027	ENSG00000108515.17	ENO3	17	HIF-1 signaling pathway; Glycolysis / Gluconeogenesis; Metabolic pathways; RNA degradation; Carbon metabolism; Biosynthesis of amino acids	Gluconeogenesis; Glycolysis	Glycolysis and Gluconeogenesis	12	1	6712.2	5414.4	5170.1	4403.8	4203.9	3669.3	2811.6	1379.1	525	29	High	High	High	High	High	High	High	High	High	High	1
P13929-2	Isoform 2 of Beta-enolase OS=Homo sapiens OX=9606 GN=ENO3	0	59.827	33	11	75	7	406	44.1	7.69	242.29	11	metabolic process	cytosol;membrane	catalytic activity;metal ion binding	Pf00113, Pf03952, Pf13378	2027		ENO3	17			Glycolysis and Gluconeogenesis	1	0	6712.2	5414.4	5170.1	4403.8	4203.9	3669.3	2811.6	1379.1	525	29	High	High	High	High	High	High	High	High	High	High	1
P62937	Peptidyl-prolyl cis-trans isomerase A OS=Homo sapiens OX=9606 GN=PPIA PE=1 SV=2	0	59.586	52	9	205	3	165	18	7.81	474.7	9	cell organization and biogenesis;cellular component movement;metabolic process;regulation of biological process;response to stimulus;transport	cytoplasm;cytosol;extracellular;membrane;nucleus;organelle lumen	catalytic activity;protein binding;RNA binding	Pf00160	5478	ENSG00000196262.13	PPIA	7		Budding and maturation of HIV virion; Gene and protein expression by JAK-STAT signaling after Interleukin-12 stimulation; Minus-strand DNA synthesis; Binding and entry of HIV virion; Basigin interactions; APOBEC3G mediated resistance to HIV-1 infection; Uncoating of the HIV Virion; Calcineurin activates NFAT; Platelet degranulation ; Plus-strand DNA synthesis; Integration of provirus; Neutrophil …	Prolactin Signaling Pathway	34	5	47008.2	39773.2	36394.7	26837.5	15300.1	5915.3	2023.1	1496.6	1704.6	625.7	High	High	High	High	High	High	High	High	High	High	1	Met-loss [N-Term]
P08865	40S ribosomal protein SA OS=Homo sapiens OX=9606 GN=RPSA PE=1 SV=4	0	59.473	34	9	82	9	295	32.8	4.87	259.25	9	cell organization and biogenesis;metabolic process;transport	cytoplasm;cytosol;membrane;nucleus;ribosome	protein binding;receptor activity;RNA binding;structural molecule activity	Pf00318	3921	ENSG00000168028.13	RPSA	3	Ribosome	Peptide chain elongation; Eukaryotic Translation Termination; Viral mRNA Translation; Formation of the ternary complex, and subsequently, the 43S complex; L13a-mediated translational silencing of Ceruloplasmin expression; Selenocysteine synthesis; Nonsense Mediated Decay (NMD) independent of the Exon Junction Complex (EJC); Nonsense Mediated Decay (NMD) enhanced by the Exon Junction Complex (EJC)…	Cytoplasmic Ribosomal Proteins	38	0	15635.2	9960.5	10771.1	6529.2	2052.4	1392.3	508.8	329.9	446.8	92.6	High	High	High	High	High	High	High	High	High	High	1
Q99798	Aconitate hydratase, mitochondrial OS=Homo sapiens OX=9606 GN=ACO2 PE=1 SV=2	0	59.435	16	11	83	11	780	85.4	7.61	238.67	11	metabolic process;response to stimulus	mitochondrion;organelle lumen	catalytic activity;metal ion binding	Pf00330, Pf00694	50	ENSG00000100412.15	ACO2	22	Metabolic pathways; Biosynthesis of amino acids; Citrate cycle (TCA cycle); Glyoxylate and dicarboxylate metabolism; 2-Oxocarboxylic acid metabolism; Carbon metabolism	Mitochondrial protein import; Metabolism of proteins; Citric acid cycle (TCA cycle)	Amino Acid metabolism; TCA Cycle	14	0	2919.2	2772.7	2646.4	2054.3	715.7	183.6	117.1	85.2	137.5	59.5	High	High	High	High	High	High	High	High	High	High	1
P23526-2	Isoform 2 of Adenosylhomocysteinase OS=Homo sapiens OX=9606 GN=AHCY	0	59.418	27	11	94	10	404	44.6	6.47	284.2	11	defense response;metabolic process;response to stimulus;transport	cytosol;nucleus	catalytic activity;nucleotide binding;protein binding	Pf00670, Pf02254, Pf02826, Pf05221	191	ENSG00000101444.12	AHCY	20			Folate Metabolism; Trans-sulfuration pathway; One Carbon Metabolism; Trans-sulfuration and one carbon metabolism	4	0	19473	14871.7	14654.9	11491	10367.1	9226.4	6961.9	2634.8	729	58.9	High	High	High	High	High	High	High	High	High	High	1
P09493	Tropomyosin alpha-1 chain OS=Homo sapiens OX=9606 GN=TPM1 PE=1 SV=2	0	59.29	37	12	159	2	284	32.7	4.74	432.58	12	cell organization and biogenesis;cellular component movement;regulation of biological process;response to stimulus	cytoplasm;cytoskeleton;cytosol	protein binding;structural molecule activity	Pf00261, Pf12718	7168	ENSG00000140416.19	TPM1	15	Dilated cardiomyopathy; MicroRNAs in cancer; Adrenergic signaling in cardiomyocytes; Cardiac muscle contraction; Hypertrophic cardiomyopathy (HCM)	Smooth Muscle Contraction; Striated Muscle Contraction	Striated Muscle Contraction	9	0	36644.3	33065	29010.2	24484.6	25411.6	23488.5	25028.1	24644.2	24403.2	21675	High	High	High	High	High	High	High	High	High	High	1
P23396	40S ribosomal protein S3 OS=Homo sapiens OX=9606 GN=RPS3 PE=1 SV=2	0	59.197	58	13	108	13	243	26.7	9.66	293.18	13	cell death;cell division;cell organization and biogenesis;metabolic process;regulation of biological process;response to stimulus;transport	cytoplasm;cytoskeleton;cytosol;endoplasmic reticulum;membrane;mitochondrion;nucleus;organelle lumen;ribosome	catalytic activity;DNA binding;protein binding;RNA binding;structural molecule activity	Pf00189, Pf07650	6188	ENSG00000149273.14	RPS3	11	Ribosome	Peptide chain elongation; Eukaryotic Translation Termination; Viral mRNA Translation; Formation of the ternary complex, and subsequently, the 43S complex; L13a-mediated translational silencing of Ceruloplasmin expression; Selenocysteine synthesis; Nonsense Mediated Decay (NMD) independent of the Exon Junction Complex (EJC); Nonsense Mediated Decay (NMD) enhanced by the Exon Junction Complex (EJC)…	Cytoplasmic Ribosomal Proteins	38	0	33763.2	8149.9	14335.6	10647.5	2474.8	3247.4	1230.6	672.9	1249.1	435.3	High	High	High	High	High	High	High	High	High	High	1
P54136	Arginine--tRNA ligase, cytoplasmic OS=Homo sapiens OX=9606 GN=RARS1 PE=1 SV=2	0	59.192	24	13	66	13	660	75.3	6.68	199.62	13	metabolic process	cytoplasm;cytosol;membrane;mitochondrion;nucleus	catalytic activity;nucleotide binding;protein binding;RNA binding	Pf00750, Pf03485, Pf05746	5917	ENSG00000113643.8	RARS	5	Aminoacyl-tRNA biosynthesis	Cytosolic tRNA aminoacylation; SeMet incorporation into proteins	Amino Acid metabolism	10	0	9213.4	5824.4	3331.6	1679.1	409.4	708.5	268.6	179.3	279.1	89.4	High	High	High	High	High	High	High	High	High	High	1
P37837	Transaldolase OS=Homo sapiens OX=9606 GN=TALDO1 PE=1 SV=2	0	59.056	35	12	108	12	337	37.5	6.81	312.04	12	metabolic process;regulation of biological process;response to stimulus	cytoplasm;cytosol;nucleus	catalytic activity;protein binding	Pf00923	6888	ENSG00000177156.10	TALDO1	11	Metabolic pathways; Carbon metabolism; Biosynthesis of amino acids; Pentose phosphate pathway	Gene and protein expression by JAK-STAT signaling after Interleukin-12 stimulation; Insulin effects increased synthesis of Xylulose-5-Phosphate; TALDO1 deficiency: failed conversion of Fru(6)P, E4P to SH7P, GA3P; Interleukin-12 family signaling; TALDO1 deficiency: failed conversion of SH7P, GA3P to Fru(6)P, E4P; Pentose phosphate pathway (hexose monophosphate shunt)	Pentose Phosphate Pathway; Cori Cycle	22	0	36554.4	30310.9	28615.7	24189.1	19534.4	11888.2	4379.1	2574.2	2603.4	1173.1	High	High	High	High	High	High	High	High	High	High	1
P42765	3-ketoacyl-CoA thiolase, mitochondrial OS=Homo sapiens OX=9606 GN=ACAA2 PE=1 SV=2	0	59.045	30	9	65	9	397	41.9	8.09	230.24	9	cell organization and biogenesis;metabolic process;regulation of biological process;response to stimulus	membrane;mitochondrion;organelle lumen	catalytic activity;protein binding;RNA binding	Pf00108, Pf02801, Pf02803	10449	ENSG00000167315.17	ACAA2	18	Fatty acid metabolism; Metabolic pathways; Fatty acid degradation; Valine, leucine and isoleucine degradation; Fatty acid elongation	Mitochondrial Fatty Acid Beta-Oxidation	Fatty Acid Biosynthesis	10	0	3494.4	2896.2	3260.2	3072.3	3691.6	4140.9	3890.2	2767.4	2169.1	551.1	High	High	High	High	High	High	High	High	High	High	1
O76070	Gamma-synuclein OS=Homo sapiens OX=9606 GN=SNCG PE=1 SV=2	0	59.009	84	10	82	10	127	13.3	4.86	274.72	10	cell communication;cell organization and biogenesis;regulation of biological process;response to stimulus;transport	cytoplasm;cytoskeleton	protein binding	Pf01387	6623	ENSG00000173267.13	SNCG	10				0	0	5109	4040.5	4057.6	3534.1	3357.4	3079.8	3093	2476	2335.3	1657	High	High	High	High	High	High	High	High	High	High	1
P47756	F-actin-capping protein subunit beta OS=Homo sapiens OX=9606 GN=CAPZB PE=1 SV=4	0	58.69	35	10	90	10	277	31.3	5.59	213.38	10	cell organization and biogenesis;cellular component movement;coagulation;regulation of biological process;transport	cytoplasm;cytoskeleton;cytosol	protein binding	Pf01115	832	ENSG00000077549.17	CAPZB	1	Endocytosis	COPI-independent Golgi-to-ER retrograde traffic; COPI-mediated anterograde transport; MHC class II antigen presentation; HSP90 chaperone cycle for steroid hormone receptors (SHR); Factors involved in megakaryocyte development and platelet production		20	0	7417.7	5368.2	5722.8	4376.3	3181.9	2494.9	1320.1	667.7	310.7	67.1	High	High	High	High	High	High	High	High	High	High	1
O60664	Perilipin-3 OS=Homo sapiens OX=9606 GN=PLIN3 PE=1 SV=3	0	58.682	34	12	71	12	434	47	5.44	217.91	12	transport	cytoplasm;cytosol;endosome;Golgi;membrane	protein binding	Pf03036	10226	ENSG00000105355.8	PLIN3	19		Triglyceride catabolism; Retrograde transport at the Trans-Golgi-Network		8	0	2930.3	2130.4	2406.6	1923.1	1727.3	1454.1	900	407.8	304.1	137.7	High	High	High	High	High	High	High	High	High	High	1
O60664-4	Isoform 4 of Perilipin-3 OS=Homo sapiens OX=9606 GN=PLIN3	0	58.682	35	12	71	12	422	45.8	5.43	217.91	12	transport	cytoplasm;cytosol;endosome;Golgi;membrane	protein binding	Pf03036	10226	ENSG00000105355.8	PLIN3	19				0	0	2930.3	2130.4	2406.6	1923.1	1727.3	1454.1	900	407.8	304.1	137.7	High	High	High	High	High	High	High	High	High	High	1
Q12888-2	Isoform 2 of TP53-binding protein 1 OS=Homo sapiens OX=9606 GN=TP53BP1	0	58.67	10	12	42	12	1977	214	4.7	137.14	12	cell organization and biogenesis;metabolic process;regulation of biological process;response to stimulus	cytoplasm;nucleus	DNA binding;protein binding	Pf09038, Pf15057	7158	ENSG00000067369.13	TP53BP1	15			ATM Signaling Pathway; ATM Signaling Network in Development and Disease	2	0	516.6	326.5	391.7	261.6	149.3	150.8	81	61.5	44.7	18	High	High	High	High	High	High	High	High	High	High	1
Q12888	TP53-binding protein 1 OS=Homo sapiens OX=9606 GN=TP53BP1 PE=1 SV=2	0	58.67	10	12	42	12	1972	213.4	4.7	137.14	12	cell organization and biogenesis;metabolic process;regulation of biological process;response to stimulus	chromosome;cytoplasm;nucleus	DNA binding;protein binding	Pf09038, Pf15057	7158	ENSG00000067369.13	TP53BP1	15	NOD-like receptor signaling pathway	G2/M DNA damage checkpoint; Recruitment and ATM-mediated phosphorylation of repair and signaling proteins at DNA double strand breaks; SUMOylation of transcription factors; Processing of DNA double-strand break ends; Nonhomologous End-Joining (NHEJ)	ATM Signaling Pathway; ATM Signaling Network in Development and Disease	20	0	516.6	326.5	391.7	261.6	149.3	150.8	81	61.5	44.7	18	High	High	High	High	High	High	High	High	High	High	1
Q12888-3	Isoform 3 of TP53-binding protein 1 OS=Homo sapiens OX=9606 GN=TP53BP1	0	58.67	10	12	42	12	1975	213.9	4.7	137.14	12	cell organization and biogenesis;metabolic process;regulation of biological process;response to stimulus	cytoplasm;nucleus	DNA binding;protein binding	Pf09038, Pf15057	7158	ENSG00000067369.13	TP53BP1	15			ATM Signaling Pathway; ATM Signaling Network in Development and Disease	2	0	516.6	326.5	391.7	261.6	149.3	150.8	81	61.5	44.7	18	High	High	High	High	High	High	High	High	High	High	1
Q13200-2	Isoform 2 of 26S proteasome non-ATPase regulatory subunit 2 OS=Homo sapiens OX=9606 GN=PSMD2	0	58.624	16	12	78	12	749	82.1	5.14	218.12	12	metabolic process;regulation of biological process;response to stimulus;transport	cytosol;extracellular;membrane;nucleus;organelle lumen;proteasome	catalytic activity;enzyme regulator activity;protein binding	Pf01851	5708	ENSG00000175166.16	PSMD2	3			Proteasome Degradation; TNF alpha Signaling Pathway; Parkin-Ubiquitin Proteasomal System pathway	3	0	5425.7	3707.2	3198.3	1730.4	652.4	487.1	210.1	98.6	148	27.3	High	High	High	High	High	High	High	High	High	High	1
Q14157-3	Isoform 3 of Ubiquitin-associated protein 2-like OS=Homo sapiens OX=9606 GN=UBAP2L	0	58.353	13	10	51	10	1068	112.5	6.6	174.34	10	regulation of biological process	cytoplasm	protein binding;RNA binding	Pf00627, Pf12478, Pf14555	9898		UBAP2L	1				0	0	1761.9	973.6	1290.7	986.4	578.4	614.9	538.9	356.1	368.7	364.4	High	High	High	High	High	High	High	High	High	High	1
Q14157-1	Isoform 2 of Ubiquitin-associated protein 2-like OS=Homo sapiens OX=9606 GN=UBAP2L	0	58.353	14	10	51	10	983	103.9	6.98	174.34	10	regulation of biological process	cytoplasm	protein binding;RNA binding	Pf00627, Pf12478, Pf14555	9898	ENSG00000143569.18	UBAP2L	1				0	0	1761.9	973.6	1290.7	986.4	578.4	614.9	538.9	356.1	368.7	364.4	High	High	High	High	High	High	High	High	High	High	1
Q14157	Ubiquitin-associated protein 2-like OS=Homo sapiens OX=9606 GN=UBAP2L PE=1 SV=2	0	58.353	12	10	51	10	1087	114.5	7.11	174.34	10	regulation of biological process	cytoplasm	protein binding;RNA binding	Pf00627, Pf12478, Pf14555	9898	ENSG00000143569.18	UBAP2L	1				0	0	1761.9	973.6	1290.7	986.4	578.4	614.9	538.9	356.1	368.7	364.4	High	High	High	High	High	High	High	High	High	High	1
Q14157-5	Isoform 5 of Ubiquitin-associated protein 2-like OS=Homo sapiens OX=9606 GN=UBAP2L	0	58.353	12	10	51	10	1104	116.6	7.02	174.34	10	regulation of biological process	cytoplasm	protein binding;RNA binding	Pf00627, Pf12478, Pf14555	9898		UBAP2L	1				0	0	1761.9	973.6	1290.7	986.4	578.4	614.9	538.9	356.1	368.7	364.4	High	High	High	High	High	High	High	High	High	High	1
Q14157-4	Isoform 4 of Ubiquitin-associated protein 2-like OS=Homo sapiens OX=9606 GN=UBAP2L	0	58.353	14	10	51	10	976	103.1	6.87	174.34	10	regulation of biological process	cytoplasm	protein binding;RNA binding	Pf00627, Pf12478, Pf14555	9898	ENSG00000143569.18	UBAP2L	1				0	0	1761.9	973.6	1290.7	986.4	578.4	614.9	538.9	356.1	368.7	364.4	High	High	High	High	High	High	High	High	High	High	1
Q14152	Eukaryotic translation initiation factor 3 subunit A OS=Homo sapiens OX=9606 GN=EIF3A PE=1 SV=1	0	58.349	15	18	79	18	1382	166.5	6.79	209.6	18	cell organization and biogenesis;metabolic process;regulation of biological process	cytoplasm;cytosol;membrane;nucleus	protein binding;RNA binding;structural molecule activity	Pf01399	8661	ENSG00000107581.12	EIF3A	10	RNA transport	Formation of the ternary complex, and subsequently, the 43S complex; L13a-mediated translational silencing of Ceruloplasmin expression; Translation initiation complex formation; GTP hydrolysis and joining of the 60S ribosomal subunit; Formation of a pool of free 40S subunits; Ribosomal scanning and start codon recognition	Translation Factors	13	0	5623.3	2745.4	3147.7	1575	236.3	464.5	219.5	168.4	182.9	75.1	High	High	High	High	High	High	High	High	High	High	1
P68104-2	Isoform 2 of Elongation factor 1-alpha 1 OS=Homo sapiens OX=9606 GN=EEF1A1	0	58.331	33	11	123	11	441	47.8	9.03	281.86	11	metabolic process;regulation of biological process;response to stimulus;transport	cytoplasm;cytoskeleton;cytosol;extracellular;membrane;nucleus;organelle lumen	catalytic activity;nucleotide binding;protein binding;RNA binding	Pf00009, Pf03143, Pf03144	1915		EEF1A1	6			Translation Factors	1	0	71844.9	41352.5	44575.7	32268	13151.3	6461.1	1468.7	1087.8	1900.5	539.6	High	High	High	High	High	High	High	High	High	High	1
P40925-3	Isoform 3 of Malate dehydrogenase, cytoplasmic OS=Homo sapiens OX=9606 GN=MDH1	0	58.285	32	12	110	12	352	38.6	7.71	324.18	12	metabolic process	cytosol;mitochondrion	catalytic activity;nucleotide binding;protein binding	Pf00056, Pf02866	4190	ENSG00000014641.17	MDH1	2			Sterol Regulatory Element-Binding Proteins (SREBP) signalling; TCA Cycle and Deficiency of Pyruvate Dehydrogenase complex (PDHc); Amino Acid metabolism; Glycolysis and Gluconeogenesis	4	0	18005.7	13568.3	13433.1	11144.5	10291.9	8643.9	5654.8	1300.2	398.8	134.1	High	High	High	High	High	High	High	High	High	High	1
P40925	Malate dehydrogenase, cytoplasmic OS=Homo sapiens OX=9606 GN=MDH1 PE=1 SV=4	0	58.285	34	12	110	12	334	36.4	7.36	324.18	12	metabolic process	cytoplasm;cytosol;mitochondrion	catalytic activity;nucleotide binding;protein binding	Pf00056, Pf02866	4190	ENSG00000014641.17	MDH1	2	Cysteine and methionine metabolism; Pyruvate metabolism; Metabolic pathways; Carbon metabolism; Glyoxylate and dicarboxylate metabolism; Proximal tubule bicarbonate reclamation; Citrate cycle (TCA cycle)	Gluconeogenesis	Sterol Regulatory Element-Binding Proteins (SREBP) signalling; TCA Cycle and Deficiency of Pyruvate Dehydrogenase complex (PDHc); Amino Acid metabolism; Glycolysis and Gluconeogenesis	15	0	18005.7	13568.3	13433.1	11144.5	10291.9	8643.9	5654.8	1300.2	398.8	134.1	High	High	High	High	High	High	High	High	High	High	1
P36871-2	Isoform 2 of Phosphoglucomutase-1 OS=Homo sapiens OX=9606 GN=PGM1	0	58.228	20	10	76	10	580	63.8	5.83	221.38	10	metabolic process;transport	cytoplasm;cytoskeleton;cytosol;extracellular	catalytic activity;metal ion binding;protein binding	Pf00408, Pf02878, Pf02879, Pf02880	5236	ENSG00000079739.15	PGM1	1			Ectoderm Differentiation; Glycogen Metabolism; Glucuronidation	3	0	4399.5	3348.9	3267.2	2623.5	2257.2	1868.9	1281.8	660.7	233	41.8	High	High	High	High	High	High	High	High	High	High	1
P05387	60S acidic ribosomal protein P2 OS=Homo sapiens OX=9606 GN=RPLP2 PE=1 SV=1	0	58.15	65	5	62	3	115	11.7	4.54	208.99	5	cell organization and biogenesis;metabolic process;transport	cytosol;membrane;ribosome	protein binding;structural molecule activity	Pf00428	6181	ENSG00000177600.8	RPLP2	11	Ribosome	Peptide chain elongation; Eukaryotic Translation Termination; Viral mRNA Translation; L13a-mediated translational silencing of Ceruloplasmin expression; Nonsense Mediated Decay (NMD) independent of the Exon Junction Complex (EJC); Selenocysteine synthesis; Nonsense Mediated Decay (NMD) enhanced by the Exon Junction Complex (EJC); GTP hydrolysis and joining of the 60S ribosomal subunit; Major path…	Cytoplasmic Ribosomal Proteins	34	1	11439.9	2375.7	8872.8	6561.2	2008.2	3557.4	4800.4	5841.4	8409.8	6878.7	High	High	High	High	High	High	High	High	High	High	1
Q9H1E3	Nuclear ubiquitous casein and cyclin-dependent kinase substrate 1 OS=Homo sapiens OX=9606 GN=NUCKS1 PE=1 SV=1	0	58.065	55	9	69	9	243	27.3	5.08	292.13	9	cell organization and biogenesis;cellular homeostasis;metabolic process;regulation of biological process;response to stimulus	chromosome;cytoplasm;nucleus	DNA binding;protein binding;RNA binding		64710	ENSG00000069275.12	NUCKS1	1				0	0	7326.6	6624.3	5882.7	5402.2	6339.4	5391.5	5184.8	5011.5	5238.6	4741.2	High	High	High	High	High	High	High	High	High	High	1
P09493-8	Isoform 8 of Tropomyosin alpha-1 chain OS=Homo sapiens OX=9606 GN=TPM1	0	57.841	45	14	176	6	284	32.8	4.75	450.28	14	cell organization and biogenesis;cellular component movement;regulation of biological process;response to stimulus	cytoskeleton;cytosol	protein binding;structural molecule activity	Pf00261, Pf12718	7168	ENSG00000140416.19	TPM1	15			Striated Muscle Contraction	1	0	35047.3	31807.6	27409.1	23114.7	23972.4	22155.2	23940.6	23649	23259.8	21213.4	High	High	High	High	High	High	High	High	High	High	1
O75821	Eukaryotic translation initiation factor 3 subunit G OS=Homo sapiens OX=9606 GN=EIF3G PE=1 SV=2	0	57.557	38	9	67	9	320	35.6	6.13	212.9	9	metabolic process	cytoplasm;cytosol;nucleus	protein binding;RNA binding	Pf00076, Pf12353, Pf13893, Pf14259	8666	ENSG00000130811.11	EIF3G	19	RNA transport	Formation of the ternary complex, and subsequently, the 43S complex; L13a-mediated translational silencing of Ceruloplasmin expression; Translation initiation complex formation; GTP hydrolysis and joining of the 60S ribosomal subunit; Formation of a pool of free 40S subunits; Ribosomal scanning and start codon recognition	Translation Factors	13	0	5835.6	3491.8	3734	2392.7	1473	953.5	521.3	312.5	294.4	111.3	High	High	High	High	High	High	High	High	High	High	1
P63244	Receptor of activated protein C kinase 1 OS=Homo sapiens OX=9606 GN=RACK1 PE=1 SV=3	0	57.51	33	10	86	10	317	35.1	7.69	267.48	10	cell death;cellular homeostasis;development;metabolic process;regulation of biological process;response to stimulus	cytoplasm;cytosol;membrane;mitochondrion;nucleus;ribosome	enzyme regulator activity;protein binding;RNA binding;structural molecule activity	Pf00400	10399	ENSG00000204628.11	GNB2L1; RACK1	5	Measles	Regulation of TNFR1 signaling; TNFR1-mediated ceramide production; TNFR1-induced NFkappaB signaling pathway	Androgen receptor signaling pathway; Brain-Derived Neurotrophic Factor (BDNF) signaling pathway; VEGFA-VEGFR2 Signaling Pathway; Interferon type I signaling pathways	11	0	34297.8	13002.6	15214.8	8320.5	1662.8	2412.2	923.4	526.5	819.2	188.5	High	High	High	High	High	High	High	High	High	High	1
Q9UKY7-2	Isoform 2 of Protein CDV3 homolog OS=Homo sapiens OX=9606 GN=CDV3	0	57.485	61	5	45	5	213	22.1	5.81	191.34	5	cell proliferation	cytoplasm		Pf15359	55573	ENSG00000091527.15	CDV3	3				0	0	1603.7	1297.3	1352.7	1105.6	1086.8	968.8	973.3	814.9	800.7	623	High	High	High	High	High	High	High	High	High	High	1
Q92688	Acidic leucine-rich nuclear phosphoprotein 32 family member B OS=Homo sapiens OX=9606 GN=ANP32B PE=1 SV=1	0	57.478	35	10	86	6	251	28.8	4.06	246.23	10	cell organization and biogenesis;metabolic process;regulation of biological process	cytoplasm;nucleus	protein binding	Pf12799, Pf13855, Pf14580	10541	ENSG00000136938.8	ANP32B	9				0	0	7097.5	5365.8	5889	4757.8	4007.5	3538.9	1547.4	733.1	772.2	541.9	High	High	High	High	High	High	High	High	High	High	1
O00469	Procollagen-lysine,2-oxoglutarate 5-dioxygenase 2 OS=Homo sapiens OX=9606 GN=PLOD2 PE=1 SV=2	0	57.365	19	11	65	11	737	84.6	6.71	216.49	11	metabolic process;response to stimulus	endoplasmic reticulum;membrane	catalytic activity;metal ion binding	Pf03171	5352	ENSG00000152952.11	PLOD2	3	Lysine degradation	Collagen biosynthesis and modifying enzymes		4	0	1778.3	1222.5	1382	1036.2	722.1	637.2	518.4	410	348.9	247.8	High	High	High	High	High	High	High	High	High	High	1
O00469-2	Isoform 2 of Procollagen-lysine,2-oxoglutarate 5-dioxygenase 2 OS=Homo sapiens OX=9606 GN=PLOD2	0	57.365	18	11	65	11	758	87	6.71	216.49	11	metabolic process;response to stimulus	endoplasmic reticulum;membrane	catalytic activity;metal ion binding	Pf03171	5352	ENSG00000152952.11	PLOD2	3				0	0	1778.3	1222.5	1382	1036.2	722.1	637.2	518.4	410	348.9	247.8	High	High	High	High	High	High	High	High	High	High	1
Q14847	LIM and SH3 domain protein 1 OS=Homo sapiens OX=9606 GN=LASP1 PE=1 SV=2	0	57.335	44	11	121	11	261	29.7	7.05	320.3	11	regulation of biological process;transport	cytoplasm;cytoskeleton	metal ion binding;protein binding;transporter activity	Pf00018, Pf00412, Pf00880, Pf07653, Pf14604	3927	ENSG00000002834.17	LASP1	17				0	0	21034.2	17526	16278.5	14799.5	13781.2	13111.1	12336.2	10212.7	8422	6645.9	High	High	High	High	High	High	High	High	High	High	1
P40227-2	Isoform 2 of T-complex protein 1 subunit zeta OS=Homo sapiens OX=9606 GN=CCT6A	0	57.191	26	11	106	11	486	53.3	7.27	310.53	11	metabolic process;regulation of biological process	cytoplasm;cytosol;membrane	nucleotide binding;protein binding;RNA binding	Pf00118, Pf05504	908	ENSG00000146731.10	CCT6A	7				0	0	23562.1	11480.2	16446.2	14096	8702.7	7704.1	2994.3	1064.1	926.8	322.2	High	High	High	High	High	High	High	High	High	High	1
Q13442	28 kDa heat- and acid-stable phosphoprotein OS=Homo sapiens OX=9606 GN=PDAP1 PE=1 SV=1	0	57.151	41	6	58	6	181	20.6	8.87	193.68	6	cell proliferation;regulation of biological process;response to stimulus;transport	extracellular	RNA binding	Pf10252	11333	ENSG00000106244.12	PDAP1	7		Neutrophil degranulation		3	0	9436.5	5610.8	6900.1	6283.5	5050	5465.3	5116.5	4472.4	4407.8	3261.8	High	High	High	High	High	High	High	High	High	High	1
P62195-2	Isoform 2 of 26S proteasome regulatory subunit 8 OS=Homo sapiens OX=9606 GN=PSMC5	0	57.078	39	12	67	11	398	44.8	8.18	208.1	12	metabolic process;regulation of biological process;response to stimulus;transport	cytoplasm;cytosol;membrane;nucleus;proteasome	catalytic activity;nucleotide binding;protein binding;RNA binding	Pf00004, Pf00910, Pf01057, Pf01078, Pf05496, Pf06068, Pf06414, Pf07724, Pf07726, Pf07728, Pf13191, Pf13207, Pf13401	5705	ENSG00000087191.12	PSMC5	17			Proteasome Degradation; Parkin-Ubiquitin Proteasomal System pathway	2	0	4224.2	2839.7	2584.6	1717.1	704.1	516.2	223.6	103.8	132	22.5	High	High	High	High	High	High	High	High	High	High	1
P62195	26S proteasome regulatory subunit 8 OS=Homo sapiens OX=9606 GN=PSMC5 PE=1 SV=1	0	57.078	38	12	67	11	406	45.6	7.55	208.1	12	metabolic process;regulation of biological process;response to stimulus;transport	cytoplasm;cytosol;membrane;nucleus;proteasome	catalytic activity;nucleotide binding;protein binding;RNA binding	Pf00004, Pf00910, Pf01057, Pf01078, Pf05496, Pf06068, Pf06414, Pf07724, Pf07726, Pf07728, Pf13191, Pf13207, Pf13401	5705	ENSG00000087191.12	PSMC5	17	Proteasome; Epstein-Barr virus infection	Regulation of RAS by GAPs; CDT1 association with the CDC6:ORC:origin complex; Downstream TCR signaling; UCH proteinases; NIK-->noncanonical NF-kB signaling; Hh mutants that don't undergo autocatalytic processing are degraded by ERAD; SCF-beta-TrCP mediated degradation of Emi1; Cross-presentation of soluble exogenous antigens (endosomes); Separation of Sister Chromatids; Vpu mediated degradation o…	Proteasome Degradation; Parkin-Ubiquitin Proteasomal System pathway	152	0	4224.2	2839.7	2584.6	1717.1	704.1	516.2	223.6	103.8	132	22.5	High	High	High	High	High	High	High	High	High	High	1
P13489	Ribonuclease inhibitor OS=Homo sapiens OX=9606 GN=RNH1 PE=1 SV=2	0	57.05	22	9	64	9	461	49.9	4.82	219.23	9	metabolic process;regulation of biological process	cytoplasm;cytosol	enzyme regulator activity;protein binding		6050	ENSG00000276230.4; ENSG00000023191.16	RNH1	11; CHR_HSCHR11_1_CTG8				0	0	3228.1	2178.6	2274.5	1837.2	1565.9	1019.7	300.2	187	229.1	81.4	High	High	High	High	High	High	High	High	High	High	1
P56537	Eukaryotic translation initiation factor 6 OS=Homo sapiens OX=9606 GN=EIF6 PE=1 SV=1	0	56.877	47	7	66	7	245	26.6	4.68	206.89	7	cell organization and biogenesis;metabolic process;regulation of biological process;response to stimulus;transport	cytoplasm;cytosol;nucleus	protein binding;RNA binding	Pf01912	3692	ENSG00000242372.6	EIF6	20	Ribosome biogenesis in eukaryotes		Translation Factors	2	0	5392.6	4293.2	4634.8	4163.5	4040.2	3573.2	3059.6	1560.4	481.1	154	High	High	High	High	High	High	High	High	High	High	1
P31040	Succinate dehydrogenase [ubiquinone] flavoprotein subunit, mitochondrial OS=Homo sapiens OX=9606 GN=SDHA PE=1 SV=2	0	56.847	20	9	36	9	664	72.6	7.39	115.05	9	metabolic process;transport	membrane;mitochondrion	catalytic activity;nucleotide binding;protein binding	Pf00890, Pf02910	6389	ENSG00000073578.16	SDHA	5	Oxidative phosphorylation; Huntington's disease; Metabolic pathways; Alzheimer's disease; Carbon metabolism; Non-alcoholic fatty liver disease (NAFLD); Parkinson's disease; Citrate cycle (TCA cycle)	Respiratory electron transport; Citric acid cycle (TCA cycle)	Electron Transport Chain; TCA Cycle and Deficiency of Pyruvate Dehydrogenase complex (PDHc); Amino Acid metabolism; TCA Cycle	18	0	1033.1	817	771.4	614.5	560.7	514.3	287.2	84.1	66	13.8	High	High	High	High	High	High	High	High	High	High	1
P07951-3	Isoform 3 of Tropomyosin beta chain OS=Homo sapiens OX=9606 GN=TPM2	0	56.688	37	10	155	3	248	28.7	4.63	456.12	10	cell organization and biogenesis;cellular component movement;regulation of biological process	cytoskeleton;cytosol	protein binding;structural molecule activity	Pf00261, Pf12718	7169		TPM2	9			Striated Muscle Contraction	1	0	8726.7	7876.3	6836.3	6266	6538	6400.9	6846.6	6727.5	6978.1	5838.6	High	High	High	High	High	High	High	High	High	High	1
Q8NBS9	Thioredoxin domain-containing protein 5 OS=Homo sapiens OX=9606 GN=TXNDC5 PE=1 SV=2	0	56.666	31	12	82	12	432	47.6	5.97	238.64	12	cellular homeostasis;metabolic process;regulation of biological process;response to stimulus;transport	endoplasmic reticulum;extracellular;organelle lumen	catalytic activity;protein binding	Pf00085, Pf13098, Pf13905	81567	ENSG00000239264.8	TXNDC5	6	Protein processing in endoplasmic reticulum	Neutrophil degranulation; Golgi Associated Vesicle Biogenesis; Lysosome Vesicle Biogenesis		10	0	14332.3	11207.5	11563.4	9751.6	9006.9	7628.1	5799.1	4224.2	3688.9	2694.2	High	High	High	High	High	High	High	High	High	High	1
Q9Y265-2	Isoform 2 of RuvB-like 1 OS=Homo sapiens OX=9606 GN=RUVBL1	0	56.611	38	10	68	10	386	42.1	6.38	214.76	10	cell division;cell organization and biogenesis;metabolic process;regulation of biological process;response to stimulus	cytosol;membrane;nucleus	catalytic activity;nucleotide binding;protein binding	Pf00004, Pf01078, Pf01695, Pf02562, Pf05496, Pf06068, Pf06414, Pf07724, Pf07726, Pf13191, Pf13207, Pf13238, Pf13245, Pf13481	8607		RUVBL1	3			Gastric Cancer Network 1	1	0	6286	2358.4	4401.4	3310.2	1536.7	2224.1	1043.4	293.3	200.7	16.7	High	High	High	High	High	High	High	High	High	High	1
P25786-2	Isoform Long of Proteasome subunit alpha type-1 OS=Homo sapiens OX=9606 GN=PSMA1	0	56.605	42	11	94	11	269	30.2	6.99	283.79	11	metabolic process;regulation of biological process;response to stimulus;transport	cytosol;nucleus;proteasome	catalytic activity;protein binding;RNA binding	Pf00227, Pf10584	5682	ENSG00000129084.17	PSMA1	11			Proteasome Degradation	1	0	13141.8	10532.8	10158.4	8676.6	8474.1	7545.3	6970.2	5333.5	4969.6	2942.1	High	High	High	High	High	High	High	High	High	High	1
P25786	Proteasome subunit alpha type-1 OS=Homo sapiens OX=9606 GN=PSMA1 PE=1 SV=1	0	56.605	43	11	94	11	263	29.5	6.61	283.79	11	metabolic process;regulation of biological process;response to stimulus;transport	cytoplasm;cytosol;nucleus;proteasome	catalytic activity;protein binding;RNA binding	Pf00227, Pf10584	5682	ENSG00000129084.17	PSMA1	11	Proteasome	Regulation of RAS by GAPs; CDT1 association with the CDC6:ORC:origin complex; Downstream TCR signaling; UCH proteinases; NIK-->noncanonical NF-kB signaling; Hh mutants that don't undergo autocatalytic processing are degraded by ERAD; SCF-beta-TrCP mediated degradation of Emi1; Cross-presentation of soluble exogenous antigens (endosomes); Separation of Sister Chromatids; Vpu mediated degradation o…	Proteasome Degradation	150	0	13141.8	10532.8	10158.4	8676.6	8474.1	7545.3	6970.2	5333.5	4969.6	2942.1	High	High	High	High	High	High	High	High	High	High	1
Q14203	Dynactin subunit 1 OS=Homo sapiens OX=9606 GN=DCTN1 PE=1 SV=3	0	56.564	11	10	52	10	1278	141.6	5.81	160	10	cell division;cell organization and biogenesis;cellular component movement;metabolic process;regulation of biological process;transport	chromosome;cytoplasm;cytoskeleton;cytosol;membrane;nucleus	catalytic activity;motor activity;protein binding	Pf00261, Pf01302, Pf04111, Pf05622, Pf05667, Pf06160, Pf08317, Pf12128, Pf12329, Pf12455, Pf13166, Pf13514, Pf15035	1639	ENSG00000204843.12	DCTN1	2	Huntington's disease; Vasopressin-regulated water reabsorption	COPI-independent Golgi-to-ER retrograde traffic; COPI-mediated anterograde transport; XBP1(S) activates chaperone genes; MHC class II antigen presentation; HSP90 chaperone cycle for steroid hormone receptors (SHR)		22	0	2010.1	1373.5	1379.6	727.1	191.8	206.9	101.9	59.9	84.8	17.4	High	High	High	High	High	High	High	High	High	High	1
Q14203-3	Isoform 3 of Dynactin subunit 1 OS=Homo sapiens OX=9606 GN=DCTN1	0	56.564	12	10	52	10	1236	136.7	5.4	160	10	cell division;cell organization and biogenesis;cellular component movement;metabolic process;regulation of biological process;transport	chromosome;cytoplasm;cytoskeleton;cytosol;membrane	catalytic activity;motor activity;protein binding	Pf00261, Pf01302, Pf04111, Pf05622, Pf05667, Pf06160, Pf08317, Pf12128, Pf12329, Pf12455, Pf13166, Pf13514, Pf15035	1639	ENSG00000204843.12	DCTN1	2				0	0	2010.1	1373.5	1379.6	727.1	191.8	206.9	101.9	59.9	84.8	17.4	High	High	High	High	High	High	High	High	High	High	1
Q14203-6	Isoform 6 of Dynactin subunit 1 OS=Homo sapiens OX=9606 GN=DCTN1	0	56.564	11	10	52	10	1271	140.8	5.67	160	10	cell division;cell organization and biogenesis;cellular component movement;metabolic process;regulation of biological process;transport	chromosome;cytoplasm;cytoskeleton;cytosol;membrane	catalytic activity;motor activity;protein binding	Pf00261, Pf01302, Pf04111, Pf05622, Pf05667, Pf06160, Pf08317, Pf12128, Pf12329, Pf12455, Pf13166, Pf13514, Pf15035	1639	ENSG00000204843.12	DCTN1	2				0	0	2010.1	1373.5	1379.6	727.1	191.8	206.9	101.9	59.9	84.8	17.4	High	High	High	High	High	High	High	High	High	High	1
Q14203-4	Isoform 4 of Dynactin subunit 1 OS=Homo sapiens OX=9606 GN=DCTN1	0	56.564	12	10	52	10	1253	138.7	5.54	160	10	cell division;cell organization and biogenesis;cellular component movement;metabolic process;regulation of biological process;transport	chromosome;cytoplasm;cytoskeleton;cytosol;membrane	catalytic activity;motor activity;protein binding	Pf00261, Pf01302, Pf04111, Pf05622, Pf05667, Pf06160, Pf08317, Pf12128, Pf12329, Pf12455, Pf13166, Pf13514, Pf15035	1639	ENSG00000204843.12	DCTN1	2				0	0	2010.1	1373.5	1379.6	727.1	191.8	206.9	101.9	59.9	84.8	17.4	High	High	High	High	High	High	High	High	High	High	1
P17844	Probable ATP-dependent RNA helicase DDX5 OS=Homo sapiens OX=9606 GN=DDX5 PE=1 SV=1	0	56.475	25	16	90	11	614	69.1	8.92	231.53	16	cell differentiation;cell growth;cell organization and biogenesis;metabolic process;regulation of biological process;response to stimulus	cytoplasm;membrane;nucleus;spliceosomal complex	catalytic activity;nucleotide binding;protein binding;RNA binding	Pf00270, Pf00271, Pf08061	1655	ENSG00000108654.13	DDX5	17	Transcriptional misregulation in cancer; Spliceosome; Proteoglycans in cancer	mRNA Splicing - Major Pathway		7	5	10687.5	2148.7	5832.5	3346.1	413.4	731.6	369.2	281.6	514.7	120.7	High	High	High	High	High	High	High	High	High	High	1
P17844-2	Isoform 2 of Probable ATP-dependent RNA helicase DDX5 OS=Homo sapiens OX=9606 GN=DDX5	0	56.475	28	16	90	11	535	60.5	9.07	231.53	16	cell differentiation;cell growth;cell organization and biogenesis;metabolic process;regulation of biological process;response to stimulus	cytoplasm;membrane;nucleus;spliceosomal complex	catalytic activity;nucleotide binding;protein binding;RNA binding	Pf00270, Pf00271, Pf08061	1655	ENSG00000108654.13	DDX5	17				0	0	10687.5	2148.7	5832.5	3346.1	413.4	731.6	369.2	281.6	514.7	120.7	High	High	High	High	High	High	High	High	High	High	1
Q96AC1-2	Isoform 2 of Fermitin family homolog 2 OS=Homo sapiens OX=9606 GN=FERMT2	0	56.428	27	13	67	12	633	72.4	7.5	178.11	13	cell organization and biogenesis;regulation of biological process;response to stimulus	cell surface;cytoplasm;cytosol;nucleus	protein binding	Pf00169, Pf00373	10979	ENSG00000073712.14	FERMT2	14				0	0	3975	2852.7	3064.2	2598.2	2214	1709.6	775.3	125.4	161.3	72	High	High	High	High	High	High	High	High	High	High	1
O60664-3	Isoform 3 of Perilipin-3 OS=Homo sapiens OX=9606 GN=PLIN3	0	56.424	32	11	66	11	433	46.9	5.44	211.47	11	transport	cytoplasm;cytosol;endosome;Golgi;membrane	protein binding	Pf03036	10226	ENSG00000105355.8	PLIN3	19				0	0	2693.8	2000.4	2187.5	1743.2	1589	1326.7	839.5	376.7	278.1	128	High	High	High	High	High	High	High	High	High	High	1
Q9UBE0	SUMO-activating enzyme subunit 1 OS=Homo sapiens OX=9606 GN=SAE1 PE=1 SV=1	0	56.383	38	11	74	11	346	38.4	5.3	226.67	11	metabolic process;regulation of biological process	cytoplasm;nucleus	catalytic activity;enzyme regulator activity;protein binding	Pf00899	10055	ENSG00000142230.11	SAE1	19	Ubiquitin mediated proteolysis	SUMO is conjugated to E1 (UBA2:SAE1); SUMO is transferred from E1 to E2 (UBE2I, UBC9)		7	0	6729.1	5142.1	5078.1	3952.6	2596.4	1220.4	369.3	204.8	243	65	High	High	High	High	High	High	High	High	High	High	1
P67936	Tropomyosin alpha-4 chain OS=Homo sapiens OX=9606 GN=TPM4 PE=1 SV=3	0	56.168	47	14	180	3	248	28.5	4.69	551.48	14	cell differentiation;cell organization and biogenesis;cellular component movement	cytoplasm;cytoskeleton;cytosol;membrane	metal ion binding;protein binding;structural molecule activity	Pf00261, Pf12718	7171	ENSG00000167460.14	TPM4	19	Cardiac muscle contraction; Adrenergic signaling in cardiomyocytes; Hypertrophic cardiomyopathy (HCM); Dilated cardiomyopathy	Smooth Muscle Contraction; Striated Muscle Contraction	Striated Muscle Contraction	8	0	4727.3	4052.7	3649.3	3344.8	3430.9	3287.3	3595	3363.5	3405.4	2969.5	High	High	High	High	High	High	High	High	High	High	1
O75533	Splicing factor 3B subunit 1 OS=Homo sapiens OX=9606 GN=SF3B1 PE=1 SV=3	0	56.049	13	11	51	11	1304	145.7	7.09	149.41	11	cell organization and biogenesis;metabolic process;regulation of biological process;response to stimulus	nucleus;spliceosomal complex	DNA binding;protein binding;receptor activity;RNA binding;signal transducer activity	Pf02161, Pf08920, Pf12815, Pf13513	23451	ENSG00000115524.15	SF3B1	2	Spliceosome	B-WICH complex positively regulates rRNA expression; mRNA Splicing - Major Pathway; mRNA Splicing - Minor Pathway	mRNA Processing	11	0	1273.2	444.2	764.6	570.7	262.7	194.9	37.5	21.7	54.4	20.9	High	High	High	High	High	High	High	High	High	High	1
P39687	Acidic leucine-rich nuclear phosphoprotein 32 family member A OS=Homo sapiens OX=9606 GN=ANP32A PE=1 SV=1	0	55.988	33	10	87	6	249	28.6	4.09	261.56	10	cell organization and biogenesis;metabolic process;regulation of biological process;response to stimulus;transport	cytoplasm;endoplasmic reticulum;nucleus	protein binding;RNA binding	Pf12799, Pf13855, Pf14580	8125	ENSG00000140350.15	ANP32A	15		HuR (ELAVL1) binds and stabilizes mRNA		3	4	23928.7	18521	18594.4	15943.9	13828.7	12550.8	9509.6	5676.6	4848.9	3550.7	High	High	High	High	High	High	High	High	High	High	1
O43396	Thioredoxin-like protein 1 OS=Homo sapiens OX=9606 GN=TXNL1 PE=1 SV=3	0	55.952	40	8	45	8	289	32.2	4.96	157.66	8	cellular homeostasis;metabolic process;regulation of biological process;response to stimulus;transport	cytoplasm;cytosol;nucleus;proteasome	antioxidant activity;catalytic activity	Pf00085, Pf06201, Pf13098	9352	ENSG00000091164.12	TXNL1	18				0	0	1441.4	1080.2	980.5	623.3	270.8	158.8	78.3	65.5	61	21.9	High	High	High	High	High	High	High	High	High	High	1	Met-loss [N-Term]
Q7Z406-2	Isoform 2 of Myosin-14 OS=Homo sapiens OX=9606 GN=MYH14	0	55.805	4	9	84	1	2036	231.9	5.6	259.63	9	cell organization and biogenesis;cellular component movement;regulation of biological process;response to stimulus	cytosol;membrane	catalytic activity;motor activity;nucleotide binding;protein binding	Pf00063, Pf01576	79784	ENSG00000105357.15	MYH14	19				0	0	4118.7	2767.8	2969.1	1645.1	478.8	383.3	124.2	60.4	83.7	30	High	High	High	High	High	High	High	High	High	High	1
Q7Z406-6	Isoform 6 of Myosin-14 OS=Homo sapiens OX=9606 GN=MYH14	0	55.805	4	9	84	1	2003	228.5	5.6	259.63	9	cell organization and biogenesis;cellular component movement;regulation of biological process;response to stimulus	cytosol;membrane	catalytic activity;motor activity;nucleotide binding;protein binding	Pf00063, Pf01576	79784	ENSG00000105357.15	MYH14	19				0	0	4118.7	2767.8	2969.1	1645.1	478.8	383.3	124.2	60.4	83.7	30	High	High	High	High	High	High	High	High	High	High	1
Q7Z406	Myosin-14 OS=Homo sapiens OX=9606 GN=MYH14 PE=1 SV=2	0	55.805	4	9	84	1	1995	227.7	5.6	259.63	9	cell organization and biogenesis;cellular component movement;regulation of biological process;response to stimulus	cytoplasm;cytosol;membrane	catalytic activity;motor activity;nucleotide binding;protein binding	Pf00063, Pf01576	79784	ENSG00000105357.15	MYH14	19	Salmonella infection; Regulation of actin cytoskeleton; Tight junction	RHO GTPases activate PAKs; EPHA-mediated growth cone collapse; RHO GTPases Activate ROCKs; Sema4D induced cell migration and growth-cone collapse; RHO GTPases activate CIT; RHO GTPases activate PKNs		17	0	4118.7	2767.8	2969.1	1645.1	478.8	383.3	124.2	60.4	83.7	30	High	High	High	High	High	High	High	High	High	High	1
Q9P2J5-2	Isoform 2 of Leucine--tRNA ligase, cytoplasmic OS=Homo sapiens OX=9606 GN=LARS1	0	55.786	14	11	59	11	1122	128	7.03	161.12	11	cell communication;cell organization and biogenesis;metabolic process;regulation of biological process;response to stimulus;transport	cytoplasm;cytosol;endoplasmic reticulum;vacuole	catalytic activity;enzyme regulator activity;nucleotide binding;protein binding	Pf00133, Pf01406, Pf08264, Pf09334	51520	ENSG00000133706.17	LARS	5				0	0	4490.3	2624.2	1464.2	862	261.1	351.6	134.9	91.9	144.2	28.2	High	High	High	High	High	High	High	High	High	High	1
Q15046-2	Isoform Mitochondrial of Lysine--tRNA ligase OS=Homo sapiens OX=9606 GN=KARS1	0	55.69	18	9	84	9	625	71.5	6.81	251.6	9	metabolic process;regulation of biological process;response to stimulus	cytosol;membrane;mitochondrion;nucleus;organelle lumen	catalytic activity;nucleotide binding;protein binding;RNA binding	Pf00152, Pf00587, Pf01336	3735	ENSG00000065427.14	KARS	16				0	0	5189.6	3962	2393.8	1762.4	1249.4	690.5	256.4	160.1	210.9	73.5	High	High	High	High	High	High	High	High	High	High	1
Q15046	Lysine--tRNA ligase OS=Homo sapiens OX=9606 GN=KARS1 PE=1 SV=3	0	55.69	18	9	84	9	597	68	6.35	251.6	9	metabolic process;regulation of biological process;response to stimulus	cytoplasm;cytosol;extracellular;membrane;mitochondrion;nucleus;organelle lumen	catalytic activity;nucleotide binding;protein binding;RNA binding	Pf00152, Pf00587, Pf01336	3735	ENSG00000065427.14	KARS	16	Aminoacyl-tRNA biosynthesis	Mitochondrial tRNA aminoacylation; Cytosolic tRNA aminoacylation; SeMet incorporation into proteins		10	0	5189.6	3962	2393.8	1762.4	1249.4	690.5	256.4	160.1	210.9	73.5	High	High	High	High	High	High	High	High	High	High	1
P35221	Catenin alpha-1 OS=Homo sapiens OX=9606 GN=CTNNA1 PE=1 SV=1	0	55.649	13	10	71	10	906	100	6.29	208.25	10	cell organization and biogenesis;regulation of biological process;response to stimulus	cytoplasm;cytoskeleton;cytosol;Golgi;membrane	protein binding;RNA binding;structural molecule activity	Pf01044	1495	ENSG00000044115.20	CTNNA1	5	Arrhythmogenic right ventricular cardiomyopathy (ARVC); Bacterial invasion of epithelial cells; Endometrial cancer; Adherens junction; Tight junction; Leukocyte transendothelial migration; Pathways in cancer; Hippo signaling pathway	Adherens junctions interactions; CDO in myogenesis; VEGFR2 mediated vascular permeability; RHO GTPases activate IQGAPs	Arrhythmogenic Right Ventricular Cardiomyopathy; Apoptosis-related network due to altered Notch3 in ovarian cancer; VEGFA-VEGFR2 Signaling Pathway; White fat cell differentiation	27	0	2933.7	1511.1	2190.8	1795.7	1261.9	886.3	447.2	120.6	177	33.7	High	High	High	High	High	High	High	High	High	High	1
P35221-2	Isoform 2 of Catenin alpha-1 OS=Homo sapiens OX=9606 GN=CTNNA1	0	55.649	12	10	71	10	930	102.6	6.34	208.25	10	cell organization and biogenesis;regulation of biological process;response to stimulus	cytoskeleton;cytosol;Golgi;membrane	protein binding;RNA binding;structural molecule activity	Pf01044	1495		CTNNA1	5			Arrhythmogenic Right Ventricular Cardiomyopathy; Apoptosis-related network due to altered Notch3 in ovarian cancer; VEGFA-VEGFR2 Signaling Pathway	3	0	2933.7	1511.1	2190.8	1795.7	1261.9	886.3	447.2	120.6	177	33.7	High	High	High	High	High	High	High	High	High	High	1
P35527	Keratin, type I cytoskeletal 9 OS=Homo sapiens OX=9606 GN=KRT9 PE=1 SV=3	0	55.63	23	11	57	10	623	62	5.24	170.55	11	cell death;cell organization and biogenesis	cytosol;membrane;nucleus	structural molecule activity	Pf00038, Pf13166	3857	ENSG00000171403.9	KRT9	17		Formation of the cornified envelope		3	0	229.7	229.6	291.4	200.3	144.1	111.3	60.9	36.7	76.1	84.9	High	High	High	High	High	High	High	High	High	High	1
Q99714-2	Isoform 2 of 3-hydroxyacyl-CoA dehydrogenase type-2 OS=Homo sapiens OX=9606 GN=HSD17B10	0	55.607	46	7	49	7	252	26	7.21	181.67	7	cell organization and biogenesis;metabolic process	cytoplasm;membrane;mitochondrion;organelle lumen	catalytic activity;protein binding;RNA binding	Pf00106, Pf08659, Pf13561	3028	ENSG00000072506.12	HSD17B10	X			Alzheimers Disease; Valproic acid pathway; Tryptophan metabolism	3	0	2754.8	2626.2	2701.5	2273.1	2529.9	1434.1	277.2	156.6	160.3	35.7	High	High	High	High	High	High	High	High	High	High	1
O60610-2	Isoform 2 of Protein diaphanous homolog 1 OS=Homo sapiens OX=9606 GN=DIAPH1	0	55.506	12	12	69	12	1248	138.8	5.39	194.88	12	cell organization and biogenesis;regulation of biological process;response to stimulus;transport	cytosol;membrane	protein binding;RNA binding	Pf02181, Pf06367, Pf06371	1729		DIAPH1	5			Regulation of Microtubule Cytoskeleton; AGE/RAGE pathway; Focal Adhesion; Regulation of Actin Cytoskeleton; G13 Signaling Pathway	5	0	2904.4	2204	2251.4	1318.7	229.4	273.9	117.7	71.6	83.3	8.9	High	High	High	High	High	High	High	High	High	High	1
O60610-3	Isoform 3 of Protein diaphanous homolog 1 OS=Homo sapiens OX=9606 GN=DIAPH1	0	55.506	12	12	69	12	1263	140.2	5.41	194.88	12	cell organization and biogenesis;regulation of biological process;response to stimulus;transport	cytosol;membrane	catalytic activity;motor activity;protein binding;RNA binding	Pf01576, Pf02181, Pf06346, Pf06367, Pf06371, Pf11932	1729	ENSG00000131504.15	DIAPH1	5			Regulation of Microtubule Cytoskeleton; AGE/RAGE pathway; Focal Adhesion; Regulation of Actin Cytoskeleton; G13 Signaling Pathway	5	0	2904.4	2204	2251.4	1318.7	229.4	273.9	117.7	71.6	83.3	8.9	High	High	High	High	High	High	High	High	High	High	1
O60610	Protein diaphanous homolog 1 OS=Homo sapiens OX=9606 GN=DIAPH1 PE=1 SV=2	0	55.506	12	12	69	12	1272	141.3	5.41	194.88	12	cell organization and biogenesis;regulation of biological process;response to stimulus;transport	cytoplasm;cytoskeleton;cytosol;membrane	catalytic activity;motor activity;protein binding;RNA binding	Pf01576, Pf02181, Pf06346, Pf06367, Pf06371, Pf11932	1729	ENSG00000131504.15	DIAPH1	5	AGE-RAGE signaling pathway in diabetic complications; Shigellosis; Focal adhesion; Regulation of actin cytoskeleton	RHO GTPases Activate Formins; ERBB2 Regulates Cell Motility; Neutrophil degranulation	Regulation of Microtubule Cytoskeleton; AGE/RAGE pathway; Focal Adhesion; Regulation of Actin Cytoskeleton; G13 Signaling Pathway	19	0	2904.4	2204	2251.4	1318.7	229.4	273.9	117.7	71.6	83.3	8.9	High	High	High	High	High	High	High	High	High	High	1
P60660-2	Isoform Smooth muscle of Myosin light polypeptide 6 OS=Homo sapiens OX=9606 GN=MYL6	0	55.419	48	7	93	7	151	17	4.55	274.92	7	cellular component movement	cytosol;membrane	catalytic activity;metal ion binding;motor activity;protein binding;structural molecule activity	Pf00036, Pf13405, Pf13499	4637	ENSG00000092841.18	MYL6	12			Focal Adhesion	1	0	19591.4	14852	15335.2	8626.8	3063.5	3133.4	2519.1	2406.7	2253.6	1757.1	High	High	High	High	High	High	High	High	High	High	1
P60660	Myosin light polypeptide 6 OS=Homo sapiens OX=9606 GN=MYL6 PE=1 SV=2	0	55.419	48	7	93	7	151	16.9	4.65	274.92	7	cellular component movement	cytosol;membrane	catalytic activity;metal ion binding;motor activity;protein binding;structural molecule activity	Pf00036, Pf13405, Pf13499	4637	ENSG00000092841.18	MYL6	12	Oxytocin signaling pathway; Vascular smooth muscle contraction	RHO GTPases activate PAKs; EPHA-mediated growth cone collapse; RHO GTPases Activate ROCKs; Sema4D induced cell migration and growth-cone collapse; Smooth Muscle Contraction; RHO GTPases activate CIT; RHO GTPases activate PKNs	Focal Adhesion	19	0	19591.4	14852	15335.2	8626.8	3063.5	3133.4	2519.1	2406.7	2253.6	1757.1	High	High	High	High	High	High	High	High	High	High	1
P23396-2	Isoform 2 of 40S ribosomal protein S3 OS=Homo sapiens OX=9606 GN=RPS3	0	55.312	49	12	107	12	259	28.5	9.73	290.26	12	cell death;cell division;cell organization and biogenesis;metabolic process;regulation of biological process;response to stimulus;transport	cytoplasm;cytosol;endoplasmic reticulum;membrane;nucleus;organelle lumen;ribosome	catalytic activity;DNA binding;protein binding;RNA binding;structural molecule activity	Pf00189, Pf07650	6188	ENSG00000149273.14	RPS3	11			Cytoplasmic Ribosomal Proteins	1	0	33618	8087.1	14234.9	10578.1	2445.2	3203.6	1202.2	644.5	1196.4	357.5	High	High	High	High	High	High	High	High	High	High	1
O75874	Isocitrate dehydrogenase [NADP] cytoplasmic OS=Homo sapiens OX=9606 GN=IDH1 PE=1 SV=2	0	55.211	25	10	65	9	414	46.6	7.01	166.59	10	metabolic process;regulation of biological process;response to stimulus;transport	cytoplasm;cytosol;extracellular;mitochondrion;organelle lumen	catalytic activity;metal ion binding;nucleotide binding;protein binding	Pf00180	3417	ENSG00000138413.13	IDH1	2	Central carbon metabolism in cancer; Metabolic pathways; Glutathione metabolism; Citrate cycle (TCA cycle); 2-Oxocarboxylic acid metabolism; Carbon metabolism; Peroxisome; Biosynthesis of amino acids	Neutrophil degranulation; NADPH regeneration; Abnormal conversion of 2-oxoglutarate to 2-hydroxyglutarate	Glutathione metabolism; TCA Cycle and Deficiency of Pyruvate Dehydrogenase complex (PDHc); Amino Acid metabolism	21	1	4705.4	3683.6	3646.2	2761.1	1914.7	1023.7	271.9	141.4	170.4	41.8	High	High	High	High	High	High	High	High	High	High	1
P05388	60S acidic ribosomal protein P0 OS=Homo sapiens OX=9606 GN=RPLP0 PE=1 SV=1	0	55.137	39	9	82	9	317	34.3	5.97	256.12	9	cell organization and biogenesis;metabolic process;regulation of biological process;response to stimulus;transport	cytoplasm;cytosol;endoplasmic reticulum;membrane;nucleus;ribosome	protein binding;RNA binding;structural molecule activity	Pf00428, Pf00466	6175	ENSG00000089157.15	RPLP0	12	Ribosome	Peptide chain elongation; Gene and protein expression by JAK-STAT signaling after Interleukin-12 stimulation; Eukaryotic Translation Termination; Viral mRNA Translation; L13a-mediated translational silencing of Ceruloplasmin expression; Nonsense Mediated Decay (NMD) independent of the Exon Junction Complex (EJC); Selenocysteine synthesis; Nonsense Mediated Decay (NMD) enhanced by the Exon Junctio…	Cytoplasmic Ribosomal Proteins	39	0	19886.2	2488.4	14197.8	12154.5	2001	3197.8	2275.8	839.6	1222.1	438.7	High	High	High	High	High	High	High	High	High	High	1
P05388-2	Isoform 2 of 60S acidic ribosomal protein P0 OS=Homo sapiens OX=9606 GN=RPLP0	0	55.137	49	9	82	9	255	27.4	8.24	256.12	9	cell organization and biogenesis;metabolic process;regulation of biological process;response to stimulus;transport	cytoplasm;cytosol;endoplasmic reticulum;membrane;nucleus	protein binding;RNA binding;structural molecule activity	Pf00428, Pf00466	6175	ENSG00000089157.15	RPLP0	12			Cytoplasmic Ribosomal Proteins	1	0	19886.2	2488.4	14197.8	12154.5	2001	3197.8	2275.8	839.6	1222.1	438.7	High	High	High	High	High	High	High	High	High	High	1
P53675	Clathrin heavy chain 2 OS=Homo sapiens OX=9606 GN=CLTCL1 PE=1 SV=2	0	55.049	5	9	70	9	1640	186.9	5.85	197.06	9	cell organization and biogenesis;regulation of biological process;response to stimulus;transport	cytosol;endosome;membrane	protein binding;signal transducer activity;structural molecule activity	Pf00637, Pf01394, Pf04053, Pf09268, Pf13838	8218	ENSG00000070371.15	CLTCL1	22	Bacterial invasion of epithelial cells; Lysosome; Huntington's disease; Synaptic vesicle cycle; Endocrine and other factor-regulated calcium reabsorption; Endocytosis	EPH-ephrin mediated repulsion of cells; Cargo recognition for clathrin-mediated endocytosis; Formation of annular gap junctions	Synaptic Vesicle Pathway	19	0	7566.3	4636	6097.7	5397.7	3775.9	1596.9	483.8	227.4	437.1	128.5	High	High	High	High	High	High	High	High	High	High	1
P53675-2	Isoform 2 of Clathrin heavy chain 2 OS=Homo sapiens OX=9606 GN=CLTCL1	0	55.049	6	9	70	9	1583	180.2	5.78	197.06	9	cell organization and biogenesis;regulation of biological process;response to stimulus;transport	cytosol;endosome;membrane	protein binding;signal transducer activity;structural molecule activity	Pf00637, Pf01394, Pf04053, Pf09268, Pf13838	8218	ENSG00000070371.15	CLTCL1	22			Synaptic Vesicle Pathway	1	0	7566.3	4636	6097.7	5397.7	3775.9	1596.9	483.8	227.4	437.1	128.5	High	High	High	High	High	High	High	High	High	High	1
Q13310-2	Isoform 2 of Polyadenylate-binding protein 4 OS=Homo sapiens OX=9606 GN=PABPC4	0	54.871	19	12	73	7	631	69.5	9.52	187.69	12	coagulation;metabolic process	cytoplasm;cytosol;nucleus	protein binding;RNA binding	Pf00076, Pf00658, Pf13893, Pf14259	8761	ENSG00000090621.13	PABPC4	1				0	0	1439.6	782.9	878.6	609.3	218.7	167	80.5	55.2	84.5	33.1	High	High	High	High	High	High	High	High	High	High	1
Q13310-3	Isoform 3 of Polyadenylate-binding protein 4 OS=Homo sapiens OX=9606 GN=PABPC4	0	54.871	19	12	73	7	660	72.3	9.35	187.69	12	coagulation;metabolic process	cytoplasm;cytosol;nucleus	protein binding;RNA binding	Pf00076, Pf00658, Pf13893, Pf14259	8761	ENSG00000090621.13	PABPC4	1				0	0	1439.6	782.9	878.6	609.3	218.7	167	80.5	55.2	84.5	33.1	High	High	High	High	High	High	High	High	High	High	1
Q13310	Polyadenylate-binding protein 4 OS=Homo sapiens OX=9606 GN=PABPC4 PE=1 SV=1	0	54.871	19	12	73	7	644	70.7	9.26	187.69	12	coagulation;metabolic process	cytoplasm;cytosol;nucleus	protein binding;RNA binding	Pf00076, Pf00658, Pf13893, Pf14259	8761	ENSG00000090621.13	PABPC4	1	RNA degradation; RNA transport; mRNA surveillance pathway			3	0	1439.6	782.9	878.6	609.3	218.7	167	80.5	55.2	84.5	33.1	High	High	High	High	High	High	High	High	High	High	1
Q9Y262	Eukaryotic translation initiation factor 3 subunit L OS=Homo sapiens OX=9606 GN=EIF3L PE=1 SV=1	0	54.845	24	11	64	11	564	66.7	6.34	198.14	11	metabolic process	cytoplasm;cytosol;membrane	protein binding;RNA binding	Pf10255	51386	ENSG00000100129.17	EIF3L	22		Formation of the ternary complex, and subsequently, the 43S complex; L13a-mediated translational silencing of Ceruloplasmin expression; Translation initiation complex formation; GTP hydrolysis and joining of the 60S ribosomal subunit; Formation of a pool of free 40S subunits; Ribosomal scanning and start codon recognition		11	0	7759.5	4133.9	4878.3	3897	2735.8	1102.7	191.1	179.1	296.7	52.1	High	High	High	High	High	High	High	High	High	High	1
Q9Y262-2	Isoform 2 of Eukaryotic translation initiation factor 3 subunit L OS=Homo sapiens OX=9606 GN=EIF3L	0	54.845	27	11	64	11	516	61	7.03	198.14	11	metabolic process	cytoplasm;cytosol;membrane	protein binding;RNA binding	Pf10255	51386	ENSG00000100129.17	EIF3L	22				0	0	7759.5	4133.9	4878.3	3897	2735.8	1102.7	191.1	179.1	296.7	52.1	High	High	High	High	High	High	High	High	High	High	1
O43852-9	Isoform 9 of Calumenin OS=Homo sapiens OX=9606 GN=CALU	0	54.802	66	8	76	2	154	17.6	4.81	249.32	8	metabolic process	endoplasmic reticulum;extracellular;Golgi;membrane;organelle lumen	metal ion binding;protein binding	Pf13499, Pf13833	813		CALU	7				0	0	12832.3	9710.6	10623.4	8879.1	7506.4	8158.9	8819.5	7838.1	7738.6	7588.4	High	High	High	High	High	High	High	High	High	High	1
P26640	Valine--tRNA ligase OS=Homo sapiens OX=9606 GN=VARS1 PE=1 SV=4	0	54.713	13	14	101	14	1264	140.4	7.59	283.8	14	metabolic process;regulation of biological process	cytoplasm;cytosol;mitochondrion	catalytic activity;nucleotide binding;protein binding	Pf00043, Pf00133, Pf08264, Pf09334, Pf13603	7407; 57176	ENSG00000096171.14; ENSG00000204394.12; ENSG00000226589.9	VARS; VARS2	6; CHR_HSCHR6_MHC_DBB_CTG1; CHR_HSCHR6_MHC_COX_CTG1	Aminoacyl-tRNA biosynthesis	Cytosolic tRNA aminoacylation	Amino Acid metabolism	6	0	4630.5	3408.7	2978.9	1693.6	478	534.4	242.2	184.8	195.5	59.1	High	High	High	High	High	High	High	High	High	High	1
P14868-2	Isoform 2 of Aspartate--tRNA ligase, cytoplasmic OS=Homo sapiens OX=9606 GN=DARS1	0	54.665	36	14	84	14	401	45.7	5.71	242.73	14	cell organization and biogenesis;metabolic process	cytoplasm;cytosol;membrane	catalytic activity;nucleotide binding;protein binding;RNA binding	Pf00152	1615		DARS	2			Alanine and aspartate metabolism	1	0	5301.3	3165.5	1857	1161.9	413	507.4	212.1	149	181.6	32.2	High	High	High	High	High	High	High	High	High	High	1
P14868	Aspartate--tRNA ligase, cytoplasmic OS=Homo sapiens OX=9606 GN=DARS1 PE=1 SV=2	0	54.665	29	14	84	14	501	57.1	6.55	242.73	14	cell organization and biogenesis;metabolic process	cytoplasm;cytosol;membrane	catalytic activity;nucleotide binding;protein binding;RNA binding	Pf00152, Pf01336	1615	ENSG00000115866.10	DARS	2	Aminoacyl-tRNA biosynthesis	Cytosolic tRNA aminoacylation; SeMet incorporation into proteins	Alanine and aspartate metabolism	10	0	5301.3	3165.5	1857	1161.9	413	507.4	212.1	149	181.6	32.2	High	High	High	High	High	High	High	High	High	High	1
Q99613	Eukaryotic translation initiation factor 3 subunit C OS=Homo sapiens OX=9606 GN=EIF3C PE=1 SV=1	0	54.661	14	11	59	11	913	105.3	5.68	144.56	11	cell organization and biogenesis;metabolic process;regulation of biological process	cytoplasm;cytosol	protein binding;RNA binding	Pf01399, Pf05470	8663	ENSG00000184110.14	EIF3C	16	RNA transport	Formation of the ternary complex, and subsequently, the 43S complex; L13a-mediated translational silencing of Ceruloplasmin expression; Translation initiation complex formation; GTP hydrolysis and joining of the 60S ribosomal subunit; Formation of a pool of free 40S subunits; Ribosomal scanning and start codon recognition	Translation Factors	13	0	3291.2	1726.3	2051.7	905.3	236.6	302.1	156.2	103.7	90.6	24.5	High	High	High	High	High	High	High	High	High	High	1
Q99613-2	Isoform 2 of Eukaryotic translation initiation factor 3 subunit C OS=Homo sapiens OX=9606 GN=EIF3C	0	54.661	14	11	59	11	903	104	5.63	144.56	11	metabolic process;regulation of biological process	cytosol	protein binding;RNA binding	Pf01399, Pf05470	8663	ENSG00000184110.14	EIF3C	16			Translation Factors	1	0	3291.2	1726.3	2051.7	905.3	236.6	302.1	156.2	103.7	90.6	24.5	High	High	High	High	High	High	High	High	High	High	1
Q92688-2	Isoform 2 of Acidic leucine-rich nuclear phosphoprotein 32 family member B OS=Homo sapiens OX=9606 GN=ANP32B	0	54.576	41	9	76	5	195	22.3	4.3	225.35	9	cell organization and biogenesis;metabolic process;regulation of biological process	cytoplasm;nucleus	protein binding	Pf12799, Pf13855, Pf14580	10541		ANP32B	9				0	0	6646.4	4913.1	5526.3	4442.2	3639.9	3133.9	1385.4	687.5	719.8	525.7	High	High	High	High	High	High	High	High	High	High	1
Q01995	Transgelin OS=Homo sapiens OX=9606 GN=TAGLN PE=1 SV=4	0	54.51	35	8	102	8	201	22.6	8.84	290.98	8	cell differentiation	cytoplasm	protein binding	Pf00307, Pf00402	6876	ENSG00000149591.16	TAGLN	11				0	0	25546.4	20288.7	19314.8	14870.1	7621.8	3643.9	2510.3	1568.1	1438.8	481.2	High	High	High	High	High	High	High	High	High	High	1
P23284	Peptidyl-prolyl cis-trans isomerase B OS=Homo sapiens OX=9606 GN=PPIB PE=1 SV=2	0	54.458	44	10	117	9	216	23.7	9.41	306.19	10	metabolic process;regulation of biological process	endoplasmic reticulum;membrane;nucleus;organelle lumen	catalytic activity;protein binding;RNA binding	Pf00160	5479	ENSG00000166794.4	PPIB	15		Collagen biosynthesis and modifying enzymes	Prolactin Signaling Pathway	4	0	25879.4	17272.1	18252.1	15110.9	10481.3	8412.2	6804.9	5481.8	5093	3974.4	High	High	High	High	High	High	High	High	High	High	1
Q01105-2	Isoform 2 of Protein SET OS=Homo sapiens OX=9606 GN=SET	0	54.376	32	7	112	1	277	32.1	4.22	440.81	7	cell organization and biogenesis;metabolic process;regulation of biological process;transport	cytoplasm;cytosol;endoplasmic reticulum;nucleus	DNA binding;enzyme regulator activity;protein binding	Pf00956	6418	ENSG00000119335.16	SET	9			Histone Modifications	1	0	2065.2	1159.9	1657.8	1514.5	1389.6	1597.4	1632.3	1286.5	579.5	216.6	High	High	High	High	High	High	High	High	High	High	1
O14818	Proteasome subunit alpha type-7 OS=Homo sapiens OX=9606 GN=PSMA7 PE=1 SV=1	0	54.233	29	7	70	7	248	27.9	8.46	239.7	7	metabolic process;regulation of biological process;response to stimulus;transport	cytoplasm;cytosol;nucleus;proteasome	catalytic activity;nucleotide binding;protein binding	Pf00227, Pf10584	5688	ENSG00000101182.14	PSMA7	20	Proteasome	Regulation of RAS by GAPs; CDT1 association with the CDC6:ORC:origin complex; Downstream TCR signaling; UCH proteinases; NIK-->noncanonical NF-kB signaling; Hh mutants that don't undergo autocatalytic processing are degraded by ERAD; SCF-beta-TrCP mediated degradation of Emi1; Cross-presentation of soluble exogenous antigens (endosomes); Separation of Sister Chromatids; Vpu mediated degradation o…	Proteasome Degradation	150	0	16222.8	12847.8	11773.9	9567	8605.8	7784.2	7271.1	5328	4411.8	2972.3	High	High	High	High	High	High	High	High	High	High	1
P00390	Glutathione reductase, mitochondrial OS=Homo sapiens OX=9606 GN=GSR PE=1 SV=2	0	54.197	26	11	73	11	522	56.2	8.5	208.12	11	cellular homeostasis;metabolic process;regulation of biological process;response to stimulus	cytoplasm;cytosol;mitochondrion;organelle lumen	antioxidant activity;catalytic activity;nucleotide binding	Pf00070, Pf02852, Pf07992, Pf13738	2936	ENSG00000104687.12	GSR	8	Thyroid hormone synthesis; Glutathione metabolism	Detoxification of Reactive Oxygen Species	Glutathione metabolism; Selenium Micronutrient Network; NRF2 pathway; Amino Acid metabolism; One carbon metabolism and related pathways; Oxidative Stress; Sulfation Biotransformation Reaction; Metapathway biotransformation	13	0	5968.1	4646.8	4597.9	3757.6	3712.2	3471.3	3545.6	2816.5	3041.4	2061.7	High	High	High	High	High	High	High	High	High	High	1
[truncated: 4,891 more rows]

## Sheet: Sheet2
Sheet 2. Quantification and proteome database search results of the thermal proteome profiling experiments conducted on cells treated with EliF-1b. Proteome samples were prepared at 37 °C (126), 41 °C (127N), 44 °C (127C), 47 °C (128N), 50 °C (128C), 53 °C (129N), 56 °C (129C), 59 °C (130N), 63 °C (130C), and 67 °C (131) using Tandem Mass Tag (TMT).
[truncated: 5,246 more rows]

[truncated: 4 more sheets: Sheet3, Sheet4, Sheet5, Sheet6]
