# Supplementary material for: Orthogonally-tunable and ER-targeting fluorophores detect avian influenza virus early infection
Source: Nat Commun. 2022 Oct 4;13:5841. doi: 10.1038/s41467-022-33586-1 (PMC9529605; doi:10.1038/s41467-022-33586-1)
Supplement: Supplementary file 6 — Source Data [file 41467_2022_33586_MOESM6_ESM.xlsx]

## Sheet: Fig. 7e
Fig. 7e

## Sheet: Supplementary Fig. 31a
Supplementary Fig. 31a

## Sheet: Supplementary Fig. 12
Supplementary Fig. 12
	Cartesian coordinates of EliF-1b in S0					Cartesian coordinates of EliF-1b (N*) in S1					Cartesian coordinates of EliF-1b (T*) in S1					Cartesian coordinates of EliF-1b (TS) in S1
	Atom	x (Å)	y (Å)	z (Å)		Atom	x (Å)	y (Å)	z (Å)		Atom	x (Å)	y (Å)	z (Å)		Atom	x (Å)	y (Å)	z (Å)
	C	1.84843	-1.61989	-3.119e-07		C	-1.87338	-1.59009	0.00052		C	-1.87466	-1.6321	-5e-06		C	-2.19858	-1.30155	9e-06
	C	-1.01176	-2.25504	-1.395e-07		C	0.976969	-2.24992	0.000703		C	1.06053	-2.19421	-4e-06		C	0.518621	-2.42353	0
	C	0.864682	-0.597051	-9.76e-08		C	-0.875211	-0.562796	0.000684		C	-0.889201	-0.566418	-2e-06		C	-1.03126	-0.450137	8e-06
	C	1.35213	-2.93145	-6.488e-07		C	-1.38432	-2.947	0.000796		C	-1.33083	-2.90215	-1.6e-05		C	-1.92534	-2.71566	4e-06
	C	-0.0134062	-3.23979	-5.042e-07		C	-0.053173	-3.2633	0.000882		C	0.067152	-3.17228	-1.8e-05		C	-0.660886	-3.25705	0
	C	-0.514705	-0.936997	0		C	0.50137	-0.926465	0.00071		C	0.552091	-0.864584	-4e-06		C	0.258119	-1.05158	2e-06
	C	3.31488	-1.38652	-5.43e-08		C	-3.29802	-1.35421	-0.000161		C	-3.33328	-1.42899	-2e-06		C	-3.5585	-0.830574	1.5e-05
	C	6.08529	-1.10496	5.413e-07		C	-6.06619	-1.02953	-0.00186		C	-6.11017	-1.20059	4e-06		C	-6.23205	-0.025096	8e-06
	C	3.88391	-0.100055	3.672e-06		C	-3.86033	-0.046983	-0.00093		C	-3.92932	-0.151882	6.2e-05		C	-3.88711	0.556712	3.4e-05
	N	4.09535	-2.48793	-3.25e-06		N	-4.10336	-2.45869	-0.000923		N	-4.09453	-2.54875	-6.1e-05		N	-4.54803	-1.77719	1.2e-05
	C	5.42005	-2.33825	-2.9278e-06		C	-5.41366	-2.2854	-0.001912		C	-5.41946	-2.4226	-5.8e-05		C	-5.80805	-1.37352	1.1e-05
	C	5.26863	0.031146	3.9376e-06		C	-5.23739	0.101647	-0.001931		C	-5.31576	-0.048304	6.5e-05		C	-5.21541	0.943999	3.3e-05
	C	-2.46177	-2.54577	4.89e-08		C	2.39648	-2.56951	0.000415		C	2.49584	-2.49863	6e-06		C	1.89467	-2.87068	-2e-06
	C	-5.22062	-2.95929	4.498e-07		C	5.14349	-3.05901	-0.000463		C	5.31747	-2.84332	2e-06		C	4.63642	-3.48652	-7e-06
	N	-3.29983	-1.48445	1.0614e-06		N	3.26816	-1.52338	0.000355		N	3.38883	-1.42224	-5.8e-05		N	2.84968	-1.87749	0
	C	-2.97392	-3.85636	-8.541e-07		C	2.87866	-3.89981	8.2e-05		C	3.05472	-3.77177	7.4e-05		C	2.31654	-4.21573	-4e-06
	C	-4.34744	-4.05579	-6.543e-07		C	4.24501	-4.13477	-0.000359		C	4.43542	-3.9718	7.3e-05		C	3.6676	-4.5164	-5e-06
	C	-4.62019	-1.69746	1.256e-06		C	4.57318	-1.77249	-6.3e-05		C	4.75323	-1.5971	-5.8e-05		C	4.15437	-2.17969	-2e-06
	N	-1.17973	0.263895	9.38e-08		N	1.17704	0.263067	0.000603		N	1.22994	0.310485	-6e-06		N	1.1911	-0.050863	0
	C	-0.239272	1.26157	0		C	0.257344	1.2938	0.00054		C	0.258326	1.24442	-4e-06		C	0.484236	1.10826	5e-06
	N	0.995108	0.778556	-1.177e-07		N	-1.00283	0.790541	0.000608		N	-1.04696	0.751854	-2e-06		N	-0.879537	0.891665	1e-05
	C	-0.568583	2.68903	-1.139e-07		C	0.600018	2.68107	0.000372		C	0.522678	2.66262	-3e-06		C	1.07545	2.42182	5e-06
	C	-1.13273	5.43958	-5.086e-07		C	1.2193	5.45852	-8.3e-05		C	1.02898	5.42019	1e-06		C	2.20825	5.01053	3e-06
	C	0.474918	3.63282	-6.52e-07		C	-0.430606	3.66883	0.000356		C	-0.547276	3.58778	-7e-06		C	0.25163	3.57649	8e-06
	C	-1.8984	3.14537	2.151e-07		C	1.95234	3.13716	0.000168		C	1.85183	3.14736	2e-06		C	2.48244	2.59998	1e-06
	C	-2.18213	4.50519	1.83e-08		C	2.25348	4.48118	-5.7e-05		C	2.10461	4.50747	4e-06		C	3.03934	3.8643	0
	C	0.201473	4.99263	-8.529e-07		C	-0.133015	5.01265	0.000137		C	-0.299404	4.95034	-5e-06		C	0.803721	4.84377	7e-06
	C	-1.42175	6.84224	-7.421e-07		C	1.52885	6.8394	-0.000332		C	1.2889	6.827	3e-06		C	2.78041	6.31402	2e-06
	N	-1.65681	7.98232	-9.348e-07		N	1.78543	7.98224	-0.000542		N	1.50131	7.97183	6e-06		N	3.25063	7.38279	0
	C	7.58992	-1.01867	4.64e-07		C	-7.56362	-0.928842	0.001781		C	-7.61561	-1.14505	7e-06		C	-7.68887	0.337619	-7.2e-05
	C	-6.71837	-3.12422	8.169e-07		C	6.63347	-3.25777	-0.001005		C	6.81151	-3.02809	-1e-06		C	6.11163	-3.78335	-3.2e-05
	H	2.07356	-3.73964	-9.956e-07		H	-2.12701	-3.73428	0.000845		H	2.98783	-0.48532	-7.6e-05		H	-2.78482	-3.37432	5e-06
	H	-0.289893	-4.28872	-5.87e-07		H	0.227876	-4.30901	0.001093		H	-2.01125	-3.74564	-2.4e-05		H	-0.554022	-4.33695	-3e-06
	H	3.24019	0.770013	6.2484e-06		H	-3.19743	0.809046	-0.001367		H	0.352295	-4.2195	-3.4e-05		H	-3.08713	1.28713	5.5e-05
	H	6.00211	-3.26051	-5.6257e-06		H	-6.0176	-3.19303	-0.003223		H	-3.30341	0.73108	0.000107		H	-6.56238	-2.16152	1.9e-05
	H	5.71583	1.02292	6.8701e-06		H	-5.67492	1.09679	-0.00321		H	-5.98537	-3.35502	-0.000109		H	-5.47188	2.00081	5.5e-05
	H	-2.31002	-4.71285	-1.7874e-06		H	2.19522	-4.7397	0.000117		H	-5.7824	0.934451	0.000115		H	1.58093	-5.01239	0
	H	-4.74509	-5.06789	-1.4253e-06		H	4.61756	-5.15577	-0.000645		H	2.39931	-4.63531	0.000133		H	3.98779	-5.55492	-3e-06
	H	-5.24271	-0.80354	2.1059e-06		H	5.22407	-0.899306	-0.000102		H	4.84071	-4.97757	0.00013		H	4.83542	-1.33233	4e-06
	H	-2.19588	0.287514	4.837e-07		H	2.19166	0.285638	0.000526		H	5.33806	-0.684589	-0.000109		H	2.27726	-0.68529	-5e-06
	H	1.49988	3.28051	-9.897e-07		H	-1.46451	3.34169	0.000523		H	-1.56376	3.21303	-1.1e-05		H	-0.825008	3.45064	1e-05
	H	-2.72592	2.44376	5.289e-07		H	2.77217	2.42451	0.000167		H	2.67087	2.43783	6e-06		H	3.13307	1.73143	-1e-06
	H	-3.2113	4.84788	2.616e-07		H	3.29004	4.80423	-0.000225		H	3.12392	4.87812	9e-06		H	4.11789	3.98575	-2e-06
	H	1.01193	5.71386	-1.2931e-06		H	-0.933614	5.74627	0.000126		H	-1.12066	5.6589	-8e-06		H	0.161302	5.71871	9e-06
	H	7.9586	-0.48055	-0.881837		H	-7.92224	-0.433322	0.913457		H	-7.99584	-0.614478	0.881766		H	-7.94871	0.940547	0.880058
	H	7.9586	-0.480551	0.881838		H	-7.92122	-0.329502	-0.844828		H	-8.05001	-2.14966	-0.000104		H	-7.94894	0.939144	-0.881105
	H	8.04461	-2.01425	-3.19e-08		H	-8.03287	-1.91522	-0.05445		H	-7.99583	-0.614282	-0.881636		H	-8.32367	-0.553488	0.000691
	H	-7.22488	-2.15426	-9.557e-07		H	7.16467	-2.30173	-0.000931		H	7.13879	-3.59469	0.881173		H	6.70415	-2.86373	0.0002
	H	-7.0569	-3.68123	0.881975		H	6.95508	-3.82572	-0.882688		H	7.33797	-2.06879	-6.1e-05		H	6.39877	-4.36988	-0.881857
	H	-7.0569	-3.68123	-0.881971		H	6.95567	-3.82619	0.880155		H	7.13877	-3.59479	-0.881117		H	6.39871	-4.3703	0.881528

## Sheet: Supplementary Fig. 14
Supplementary Fig. 14
	Cartesian coordinates of EliF-1a					Cartesian coordinates of EliF-1b					Cartesian coordinates of EliF-1c					Cartesian coordinates of EliF-1d
	Atom	x (Å)	y (Å)	z (Å)		Atom	x (Å)	y (Å)	z (Å)		Atom	x (Å)	y (Å)	z (Å)		Atom	x (Å)	y (Å)	z (Å)
	C	2.11117	-1.45573	0.024418		C	-1.36311	-2.92448	-1.6e-05		C	-2.75622	-0.443687	0.004103		C	1.64229	-1.32592	1.7e-05
	C	-0.621414	-2.4961	0.031103		C	0.5104	-0.935855	-1.6e-05		C	-1.65611	2.26328	0.00351		C	-1.26662	-1.64576	1.7e-05
	C	0.993553	-0.586811	-0.026942		C	0.000551	-3.23608	-1.4e-05		C	-3.5593	0.709103	0.010093		C	1.00984	-2.57706	4.2e-05
	C	1.81369	-2.82644	0.079551		C	-1.85295	-1.61069	-1.5e-05		C	-1.35817	-0.219893	-0.002967		C	0.777905	-0.202342	5e-06
	C	0.509555	-3.32721	0.08327		C	-0.867355	-0.591229	-1.5e-05		C	-0.853911	1.1083	-0.002638		C	-0.633975	-0.386942	1.1e-05
	C	-0.321716	-1.12238	-0.023361		C	1.00289	-2.25482	-1.3e-05		C	-3.03787	2.00365	0.009653		C	-0.379873	-2.73264	4.3e-05
	C	3.52738	-1.01308	0.023209		N	-0.993885	0.784393	-8e-06		C	-3.39691	-1.78163	0.005265		C	3.12469	-1.25416	1.1e-05
	C	6.22476	-0.334513	0.026807		C	0.23984	1.26336	-9e-06		C	-4.73569	-4.22041	0.008326		C	5.90641	-1.27975	-2e-06
	C	3.90267	0.341263	-0.046461		N	1.17945	0.262363	-3.4e-05		N	-4.74574	-1.79909	0.00869		N	3.77813	-2.43396	2.4e-05
	N	4.45709	-1.98779	0.091435		C	-3.31801	-1.37443	-1.5e-05		C	-2.65831	-2.97977	0.003406		C	3.83042	-0.036842	-8e-06
	C	5.74451	-1.64873	0.092397		C	-6.08443	-1.09262	3e-06		C	-3.33688	-4.19284	0.004951		C	5.2204	-0.060623	-1.4e-05
	C	5.25343	0.669749	-0.044046		C	-3.88407	-0.086824	-3.9e-05		C	-5.37323	-2.97338	0.010102		C	5.10938	-2.43165	1.9e-05
	C	-2.01105	-2.99508	0.033151		N	-4.09694	-2.47512	2e-06		C	-1.0756	3.62051	0.002882		C	-2.73752	-1.78398	-3e-06
	C	-4.6798	-3.81946	0.034857		C	-5.4197	-2.32603	6e-06		C	0.136025	6.13815	-0.000787		C	-5.52519	-1.91289	-6e-06
	N	-3.00107	-2.07398	-0.005817		C	-5.26834	0.043357	-3.3e-05		C	-1.86827	4.78571	0.015528		C	-3.38374	-3.03553	-0.000158
	C	-2.32512	-4.36792	0.073125		C	2.45016	-2.54941	-1e-05		N	0.273672	3.71981	-0.010385		N	-3.46274	-0.643902	0.000119
	C	-3.65163	-4.77136	0.073991		C	5.20894	-2.98028	2.5e-05		C	0.837838	4.93138	-0.01201		C	-4.79624	-0.721212	0.000115
	C	-4.27302	-2.48444	-0.004373		C	2.95767	-3.86297	-6.5e-05		C	-1.26169	6.03232	0.013547		C	-4.7695	-3.09305	-0.000154
	N	-1.15088	-0.029187	-0.081558		N	3.29662	-1.49415	5.3e-05		N	0.512789	0.968476	-0.009705		N	-1.15656	0.880487	-2e-06
	C	-0.361742	1.09483	-0.115052		C	4.61469	-1.71678	6.6e-05		C	0.799437	-0.376393	-0.015016		C	-0.109492	1.75774	-8e-06
	N	0.92638	0.793116	-0.08421		C	4.32868	-4.071	-4.9e-05		N	-0.302005	-1.11244	-0.010775		N	1.06508	1.15056	-8e-06
	C	-0.901143	2.45565	-0.176241		C	0.575182	2.68814	-8e-06		C	2.16021	-0.906245	-0.024612		C	-0.33019	3.2064	-1e-05
	C	-1.88257	5.11237	-0.295731		C	1.15159	5.44003	-2e-06		C	4.7948	-2.00741	-0.050101		C	-0.848404	5.89087	-1.1e-05
	C	-0.02098	3.54989	-0.140654		C	1.90581	3.14093	-4.6e-05		C	3.29597	-0.082188	0.000852		N	-1.61555	3.60791	7e-06
	C	-2.2779	2.71059	-0.275766		C	-0.463328	3.63671	3.2e-05		C	2.37076	-2.29502	-0.054516		C	0.750551	4.09939	-2.7e-05
	C	-2.75536	4.01729	-0.33427		C	-0.183032	4.99488	3.5e-05		C	3.64624	-2.83624	-0.063447		C	0.480746	5.46349	-2.7e-05
	C	-0.50752	4.8505	-0.200086		C	2.19495	4.49955	-4.3e-05		C	4.58019	-0.609728	-0.007658		C	-1.85366	4.92213	6e-06
	C	7.70158	-0.031594	0.032708		C	1.44649	6.84196	0		C	-5.51894	-5.50864	0.009948		C	7.41182	-1.36027	-1.8e-05
	C	-2.4075	6.53155	-0.317075		N	1.6871	7.98055	3e-06		C	0.843748	7.46895	-0.003778		C	-7.03243	-1.92125	2.9e-05
	C	-2.66413	7.09474	1.09302		C	6.7061	-3.15332	8.2e-05		N	6.07228	-2.54183	-0.083848		H	1.64362	-3.45576	6.2e-05
	C	-6.13656	-4.20621	0.034459		C	-7.58938	-1.00621	8.5e-05		C	6.25483	-3.97729	0.049641		H	-0.76962	-3.7453	7.8e-05
	H	2.6488	-3.5154	0.121201		H	-2.09153	-3.72643	-1.6e-05		C	7.22028	-1.67141	0.102034		H	3.28291	0.896986	-1.6e-05
	H	0.38596	-4.40424	0.129629		H	0.273944	-4.28612	-1e-05		H	-4.63338	0.567011	0.014983		H	5.77541	0.875788	-2.7e-05
	H	3.13663	1.10437	-0.100481		H	2.19459	0.28008	-3.6e-05		H	-3.74222	2.82905	0.013694		H	5.58507	-3.41352	3.2e-05
	H	6.45272	-2.47674	0.149252		H	-3.23775	0.781428	-7.1e-05		H	-1.57643	-2.93721	0.000739		H	-2.81049	-3.95533	-0.000296
	H	5.55401	1.71455	-0.09787		H	-6.00082	-3.24919	3e-06		H	-2.77447	-5.12491	0.00355		H	-5.32299	0.233047	0.000212
	H	-1.53922	-5.1135	0.102159		H	-5.71649	1.03518	-6.1e-05		H	-6.46346	-2.92818	0.012829		H	-5.26948	-4.05947	-0.000276
	H	-3.89307	-5.83183	0.104804		H	2.28722	-4.7144	-0.000129		H	-2.9497	4.71724	0.027292		H	-2.14869	1.08662	4.6e-05
	H	-5.02342	-1.69442	-0.036674		H	5.24361	-0.826657	0.000109		H	1.92792	4.94366	-0.023096		H	-1.10314	6.94625	-1e-05
	H	-2.1583	-0.144837	-0.076541		H	4.72035	-5.08597	-9.8e-05		H	-1.87516	6.93095	0.023339		H	1.76222	3.70993	-3.9e-05
	H	1.04397	3.35744	-0.069279		H	2.72932	2.43325	-8.2e-05		H	1.11601	1.78288	-0.01822		H	1.29435	6.18384	-4.1e-05
	H	-2.98929	1.89013	-0.319459		H	-1.48805	3.28332	6.1e-05		H	3.19031	0.999244	0.035226		H	-2.9021	5.21587	2.1e-05
	H	-3.82633	4.18963	-0.41699		H	-0.989385	5.72115	6.6e-05		H	1.50551	-2.94922	-0.067421		H	7.75346	-2.4005	0.000104
	H	0.192927	5.68271	-0.175259		H	3.22504	4.84066	-7.3e-05		H	3.75028	-3.91449	-0.080254		H	7.84082	-0.868783	-0.88231
	H	8.29475	-0.950055	0.091089		H	7.045	-3.70976	0.882627		H	5.42015	0.073698	0.020921		H	7.84085	-0.868561	0.882135
	H	7.97934	0.59925	0.886501		H	7.045	-3.71039	-0.882062		H	-5.28643	-6.12005	0.89104		H	-7.43102	-2.43739	-0.882238
	H	8.00577	0.504418	-0.875152		H	7.21795	-2.18582	-0.000256		H	-5.29191	-6.11893	-0.87336		H	-7.43467	-0.903193	-0.000114
	H	-1.69089	7.17931	-0.837791		H	-8.04414	-2.00208	-0.000706		H	-6.59707	-5.31732	0.013398		H	-7.43098	-2.43712	0.882479
	H	-3.33956	6.56956	-0.895009		H	-7.96077	-0.470652	0.882739		H	0.570669	8.06718	-0.882012
	H	-3.04114	8.12261	1.04041		H	-7.96079	-0.469208	-0.881674		H	0.587071	8.06245	0.882563
	H	-3.40216	6.48801	1.62962							H	1.93084	7.34025	-0.014274
	H	-1.74364	7.09958	1.68739							H	5.74472	-4.5172	-0.75744
	H	-6.40098	-4.77506	0.934529							H	7.31908	-4.20996	-0.019486
	H	-6.38438	-4.83596	-0.829013							H	5.87907	-4.36601	1.00912
	H	-6.78186	-3.32273	-0.002055							H	8.13428	-2.26288	0.022769
											H	7.21918	-1.16959	1.08263
											H	7.25874	-0.897165	-0.674245

## Sheet: Supplementary Fig. 15
Supplementary Fig. 15
	Cartesian coordinates of EliF-2a					Cartesian coordinates of EliF-2b					Cartesian coordinates of EliF-2c					Cartesian coordinates of EliF-2d
	Atom	x (Å)	y (Å)	z (Å)		Atom	x (Å)	y (Å)	z (Å)		Atom	x (Å)	y (Å)	z (Å)		Atom	x (Å)	y (Å)	z (Å)
	C	2.21912	-1.71886	0.066452		C	-1.86122	-2.91505	0.058068		C	6.22645	-2.11922	0.014543		C	-2.03559	-1.37565	0.066975
	C	-0.568864	-2.51225	0.120649		C	0.139771	-1.05689	0.084506		C	4.05621	-0.383992	0.035622		C	0.814261	-1.91947	0.106659
	C	1.18636	-0.754188	0.032766		C	-0.530333	-3.33018	0.066683		C	4.92545	-2.6321	0.059593		C	-1.50628	-2.68284	0.117711
	C	1.80842	-3.06798	0.132798		C	-2.25086	-1.55976	0.042268		C	6.33676	-0.722802	-0.016292		C	-1.09169	-0.323206	0.051096
	C	0.472439	-3.46047	0.152233		C	-1.20024	-0.612085	0.047292		N	5.30649	0.120284	-0.006283		C	0.287437	-0.623574	0.093716
	C	-0.161488	-1.17504	0.082469		C	0.526495	-2.4013	0.074126		C	3.83271	-1.77308	0.070316		C	-0.139292	-2.95537	0.128669
	C	3.66579	-1.39711	0.036288		N	-1.19884	0.765772	0.018233		C	2.94836	0.600178	0.05029		C	-3.50404	-1.17847	0.029182
	C	6.40512	-0.937615	-0.008703		C	0.07568	1.12887	0.05105		C	0.898118	2.64743	0.07031		C	-6.27023	-0.954669	-0.03569
	C	4.1453	-0.074487	0.016748		N	0.947551	0.047538	0.093793		C	3.24617	1.9814	0.064571		N	-4.25824	-2.29445	0.094943
	N	4.51248	-2.44674	0.035018		C	-3.69237	-1.21456	0.021639		C	1.57765	0.256491	0.050715		C	-4.09115	0.096245	-0.073444
	C	5.82262	-2.21198	0.013012		C	-6.42435	-0.715769	-0.01083		C	0.603602	1.28092	0.081181		C	-5.47752	0.195988	-0.105051
	C	5.51799	0.144183	-0.005539		C	-4.15321	0.113651	0.062405		C	2.27033	2.97284	0.067558		C	-5.58337	-2.17234	0.063186
	C	-1.98771	-2.80762	0.062346		N	-4.55283	-2.25131	-0.031172		C	-0.198597	3.59275	0.00659		C	2.25309	-2.08219	0.025246
	C	-4.76071	-3.2321	-0.148144		C	-5.8594	-1.99815	-0.046602		C	-2.42029	5.30709	-0.197489		C	5.04891	-2.24442	-0.246184
	N	-2.85605	-1.75791	-0.016201		C	-5.52287	0.352346	0.045878		C	-0.025492	4.99111	-0.040578		C	2.89669	-3.33383	-0.041729
	C	-2.51519	-4.11426	0.049988		C	1.94171	-2.7175	0.013563		N	-1.46894	3.09626	-0.036386		N	3.02199	-0.954943	-0.028872
	C	-3.8758	-4.32299	-0.049333		C	4.7091	-3.18038	-0.190082		C	-2.53091	3.93009	-0.143639		C	4.36584	-1.04441	-0.172579
	C	-4.18848	-1.97341	-0.127736		C	2.44742	-4.03088	-0.040169		C	-1.11478	5.83233	-0.137531		C	4.26851	-3.41416	-0.169739
	N	-0.949455	-0.05649	0.047078		N	2.82759	-1.68	-0.022453		N	-0.628561	0.684636	0.085756		N	0.971203	0.560393	0.077379
	C	-0.058503	1.01069	-0.030804		C	4.1577	-1.91355	-0.130302		C	-0.369402	-0.685994	0.050888		C	-0.015863	1.54088	0.016177
	N	1.20929	0.621749	-0.044651		C	3.80551	-4.25878	-0.136454		N	0.930324	-0.958769	0.027544		N	-1.24071	1.04581	-0.003231
	C	-0.438773	2.42921	-0.109707		C	6.19697	-3.38624	-0.307958		C	-1.38602	-1.73969	0.019852		C	0.255491	2.99591	-0.014437
	C	-1.04054	5.19172	-0.290887		C	-7.91737	-0.510693	-0.032215		C	-3.26082	-3.89125	-0.068922		C	0.605451	5.71277	-0.106305
	C	0.447733	3.32059	-0.739607		C	0.476656	2.54448	0.026636		C	-2.68759	-1.59084	0.525977		N	-0.637134	3.73431	-0.700296
	C	-1.62523	2.94015	0.439249		C	1.11072	5.2806	-0.046212		C	-1.03601	-2.99551	-0.508453		C	1.34652	3.56183	0.661996
	C	-1.91343	4.29974	0.343946		C	1.67923	3.01025	0.583762		C	-1.94	-4.04447	-0.555346		C	1.51941	4.94299	0.608902
	C	0.146778	4.67456	-0.829602		C	-0.40981	3.47064	-0.554012		C	-3.60001	-2.6366	0.487619		C	-0.453598	5.05454	-0.736787
	C	7.90107	-0.754182	-0.033604		C	-0.100232	4.82211	-0.594794		C	7.44417	-3.00768	2e-05		C	-7.77626	-0.899152	-0.06527
	C	-6.25094	-3.41731	-0.271768		C	1.99397	4.3639	0.545861		C	-3.63516	6.19068	-0.315426		C	6.54684	-2.2891	-0.402852
	C	-1.34612	6.67258	-0.35558		B	2.47465	-0.085624	0.124246		N	-4.18112	-4.92579	-0.139261		B	2.49886	0.589027	0.164684
	C	-0.769895	7.45369	0.839853		F	3.09448	0.556466	-0.924712		C	-3.73837	-6.25462	-0.524867		F	3.09029	1.33628	-0.830476
	B	-2.47656	-0.161526	0.087268		F	3.01805	0.292222	1.34564		C	-5.46591	-4.78862	0.524634		F	2.95362	0.967316	1.42291
	F	-3.09634	0.456234	-0.976572		C	1.43819	6.67528	-0.087404		B	-1.91146	1.51805	0.093735		H	-2.21484	-3.50212	0.135583
	F	-3.01274	0.251151	1.3003		N	1.70267	7.80809	-0.12119		F	-2.74259	1.25878	-0.974805		H	0.177828	-3.99352	0.14746
	H	2.58739	-3.82031	0.158886		H	-2.65164	-3.65573	0.05315		F	-2.59861	1.44475	1.29984		H	-3.45997	0.975676	-0.126137
	H	0.248123	-4.52203	0.186627		H	-0.324978	-4.39606	0.061998		H	4.7653	-3.70829	0.087262		H	-5.94466	1.17556	-0.184969
	H	3.44168	0.749098	0.019199		H	-3.44002	0.9275	0.105716		H	7.32558	-0.263188	-0.051195		H	-6.14762	-3.10419	0.119875
	H	6.46302	-3.09507	0.012524		H	-6.51155	-2.87127	-0.090385		H	2.81725	-2.14877	0.104528		H	2.29837	-4.23547	0.00097
	H	5.90127	1.16266	-0.019721		H	-5.89219	1.37542	0.078291		H	4.29292	2.2604	0.06339		H	4.88038	-0.092816	-0.228835
	H	-1.83695	-4.95595	0.114684		H	1.7553	-4.86313	-0.009371		H	2.58899	4.01054	0.061502		H	4.74893	-4.38839	-0.21889
	H	-4.26619	-5.33784	-0.056255		H	4.77463	-1.02396	-0.16868		H	0.977291	5.39809	-0.003476		H	0.702393	6.79234	-0.174683
	H	-4.7894	-1.07525	-0.202907		H	4.17899	-5.27914	-0.175699		H	-3.49407	3.43619	-0.186524		H	2.02852	2.93888	1.22682
	H	1.36654	2.92998	-1.1636		H	6.58446	-3.96584	0.538405		H	-0.963249	6.9086	-0.171886		H	2.35429	5.40755	1.12668
	H	-2.3115	2.28442	0.960071		H	6.44956	-3.93639	-1.22227		H	-2.98736	-0.659871	0.990027		H	-1.19223	5.61997	-1.30382
	H	-2.83848	4.67511	0.776599		H	6.73053	-2.43191	-0.332796		H	-0.0305	-3.1358	-0.890668		H	-8.14198	-0.429558	-0.986931
	H	0.841267	5.3436	-1.33384		H	-8.26032	0.028768	0.859349		H	-1.61645	-4.98847	-0.977473		H	-8.21239	-1.90161	-0.005925
	H	8.41979	-1.71827	-0.024876		H	-8.22827	0.078477	-0.903942		H	-4.58486	-2.47191	0.907785		H	-8.17222	-0.312509	0.773125
	H	8.24923	-0.179696	0.833868		H	-8.44946	-1.46666	-0.06906		H	8.36598	-2.41764	-0.029431		H	6.97304	-1.28265	-0.443508
	H	8.22361	-0.209794	-0.92999		H	2.35782	2.32142	1.06997		H	7.48544	-3.64698	0.890809		H	6.8343	-2.81295	-1.32241
	H	-6.65579	-3.95999	0.590926		H	-1.34038	3.10749	-0.97502		H	7.44582	-3.67258	-0.87288		H	7.01712	-2.81919	0.434099
	H	-6.7677	-2.45541	-0.33468		H	-0.784891	5.52945	-1.05161		H	-3.70777	6.88085	0.533782
	H	-6.50611	-3.99487	-1.16841		H	2.92229	4.71869	0.981669		H	-4.55522	5.60001	-0.346112
	H	-0.941452	7.09051	-1.28628							H	-3.59664	6.79945	-1.22685
	H	-2.43263	6.82182	-0.392657							H	-4.59823	-6.92722	-0.540337
	H	-1.0075	8.52102	0.761359							H	-3.30473	-6.24912	-1.53227
	H	-1.18001	7.08166	1.78541							H	-2.98759	-6.67107	0.16544
	H	0.319925	7.34987	0.887749							H	-6.06719	-5.67828	0.326895
											H	-6.01707	-3.92337	0.137488
											H	-5.37272	-4.67098	1.61616

## Sheet: Supplementary Fig. 16
Supplementary Fig. 16
	Cartesian coordinates of EliF-3a					Cartesian coordinates of EliF-3b					Cartesian coordinates of EliF-3c					Cartesian coordinates of EliF-3d
	Atom	x (Å)	y (Å)	z (Å)		Atom	x (Å)	y (Å)	z (Å)		Atom	x (Å)	y (Å)	z (Å)		Atom	x (Å)	y (Å)	z (Å)
	C	-1.70426	-2.33488	-0.092195		C	-1.44967	-2.38374	0.044231		C	-1.44506	-2.69705	0.044465		F	2.87388	1.01101	1.63891
	C	1.17795	-2.60339	0.009958		C	1.44967	-2.38374	-0.04423		C	1.44507	-2.69705	-0.044462		N	1.09947	0.466579	0.073197
	C	-1.06956	-3.59152	-0.095495		C	-0.701326	-3.57425	0.014168		C	-0.698139	-3.89358	0.012922		C	-0.004209	1.25069	-0.016028
	C	-0.84549	-1.23646	-0.050687		C	-0.692728	-1.21145	0.041564		C	-0.694011	-1.5224	0.045351		B	2.61987	0.773716	0.324017
	C	0.534114	-1.36638	0.04214		C	0.692728	-1.21145	-0.041564		C	0.694018	-1.5224	-0.045349		C	0.027528	2.7232	-0.026624
	C	0.324748	-3.72092	-0.061707		C	0.701327	-3.57425	-0.014167		C	0.698154	-3.89358	-0.012919		C	1.10546	4.58578	0.751319
	N	-1.14058	0.105721	-0.045577		C	-2.90817	-2.26152	0.005394		C	-2.90087	-2.5827	-8.5e-05		H	1.90908	4.98941	1.36267
	B	-2.62069	0.558898	-0.236335		C	-5.67698	-1.86277	-0.207721		C	-5.67101	-2.19732	-0.225653		N	1.01172	3.25829	0.713057
	N	-3.55277	-0.781905	-0.011153		N	-3.43162	-1.00018	0.004747		N	-3.42977	-1.32509	-0.017623		C	0.236253	5.43601	0.057586
	C	-3.14536	-2.08383	-0.053252		C	-3.77491	-3.35598	-0.085923		C	-3.76504	-3.68268	-0.079004		H	0.357691	6.51255	0.123296
	N	1.06902	-0.102905	0.119419		C	-5.14433	-3.16065	-0.183966		C	-5.13343	-3.49368	-0.183732		C	-0.888811	3.4801	-0.767016
	B	2.60575	0.06001	0.329623		C	-4.76629	-0.817529	-0.111939		C	-4.76519	-1.14896	-0.140101		C	-0.77214	4.86894	-0.716793
	N	3.27902	-1.41146	0.015066		C	2.90817	-2.26152	-0.005393		C	2.90088	-2.58269	8.5e-05		H	-1.45857	5.49322	-1.28049
	C	2.64085	-2.61735	-0.021647		C	5.67698	-1.86277	0.207723		C	5.67101	-2.1973	0.225643		F	3.1203	1.68179	-0.55879
	C	-4.10825	-3.09845	-0.001607		C	3.77491	-3.35598	0.085925		C	3.76505	-3.68266	0.079002		N	3.41159	-0.664425	-0.002418
	C	-5.4545	-2.78347	0.099509		N	3.43162	-1.00018	-0.004746		N	3.42977	-1.32508	0.01762		C	1.41817	-2.02181	0.065673
	C	-5.86767	-1.44402	0.166005		C	4.76629	-0.817529	0.11194		C	4.7652	-1.14894	0.140093		C	2.87831	-1.91894	0.012897
	C	-4.86593	-0.483263	0.108131		C	5.14433	-3.16065	0.183968		C	5.13344	-3.49366	0.183726		C	3.72974	-3.02491	-0.085539
	C	3.40291	-3.78527	-0.142228		N	1.10938	0.09757	-0.075074		N	1.11292	-0.215103	-0.081393		H	3.31349	-4.02496	-0.077083
	C	4.78454	-3.71527	-0.231747		C	0	0.8827	0		C	-1e-06	0.584807	1e-06		C	4.74375	-0.496783	-0.140994
	C	5.43532	-2.47208	-0.217236		N	-1.10938	0.09757	0.075075		N	-1.11291	-0.215107	0.081395		H	5.07579	0.533975	-0.163565
	C	4.62523	-1.35035	-0.093436		C	0	2.34864	0		B	-2.62999	0.091575	0.235217		C	5.09975	-2.84445	-0.204885
	C	0.036614	0.787852	0.061865		C	0	5.14544	-2e-06		B	2.62999	0.091586	-0.235215		H	5.75234	-3.7104	-0.276446
	C	0.170821	2.24	0.107752		C	0.867666	3.05444	-0.853434		C	-4e-06	2.02756	1e-06		C	5.64334	-1.55232	-0.244747
	C	0.425319	5.05074	0.202738		C	-0.867666	3.05444	0.853432		C	-1.1e-05	4.8808	3e-06		C	7.12132	-1.30664	-0.391747
	C	1.11268	2.84218	0.964006		C	-0.863447	4.44283	0.856493		C	0.962878	2.76008	-0.732863		H	7.50171	-1.74879	-1.31965
	C	-0.643103	3.05738	-0.699829		C	0.863447	4.44283	-0.856496		C	-0.962889	2.76007	0.732866		H	7.67667	-1.75981	0.437412
	C	-0.505181	4.43844	-0.65041		B	-2.62707	0.407726	0.278385		C	-0.959598	4.13889	0.742693		H	7.35075	-0.238104	-0.407302
	C	1.22467	4.22575	1.00846		B	2.62707	0.407726	-0.278385		C	0.95958	4.1389	-0.742689		F	-3.0784	1.69754	0.678546
	C	0.589133	6.5527	0.224392		C	0	6.57937	-2e-06		C	-7.1496	-1.94526	-0.357038		F	-2.91075	1.18111	-1.55046
	C	1.63449	7.04603	-0.795074		N	-1e-06	7.74204	-3e-06		C	7.14961	-1.94523	0.357021		N	-3.45234	-0.601983	-0.014843
	C	6.93133	-2.34712	-0.330524		F	-2.8792	0.732356	1.59091		N	-1.4e-05	6.24558	3e-06		N	-1.12143	0.477748	-0.084002
	C	-7.3165	-1.05575	0.294923		F	-3.08786	1.32614	-0.618263		C	-1.01289	6.98292	0.748317		C	-0.713216	-0.833311	-0.032137
	F	-2.84918	0.947083	-1.53623		F	2.8792	0.732355	-1.59091		C	1.01286	6.98292	-0.748308		C	0.673426	-0.840396	0.052805
	F	-3.00664	1.47998	0.692934		F	3.08786	1.32614	0.618263		F	-2.93762	0.451512	1.52983		C	-2.93679	-1.86614	-0.00193
	F	2.8939	0.317514	1.6499		C	-7.15448	-1.60266	-0.331243		F	-3.08254	0.980246	-0.699321		C	-1.47979	-1.99934	-0.025031
	F	3.15844	0.951897	-0.54225		C	7.15448	-1.60266	0.331245		F	3.08254	0.980255	0.699327		C	-4.78813	-0.410599	0.078598
	H	-1.66082	-4.49977	-0.128161		H	-1.20532	-4.53426	0.015495		F	2.93762	0.451528	-1.52983		H	-5.1049	0.625263	0.082755
	H	0.740282	-4.722	-0.08936		H	1.20532	-4.53426	-0.015493		H	-1.20601	-4.85148	0.011371		B	-2.6369	0.804461	-0.255002
	H	-3.79474	-4.13476	-0.033075		H	-3.36922	-4.36032	-0.088079		H	1.20603	-4.85147	-0.011367		C	-5.7066	-1.44881	0.164339
	H	-6.19204	-3.58072	0.135415		H	-5.8064	-4.01968	-0.251029		H	-3.3554	-4.68518	-0.065033		C	-3.81281	-2.95479	0.08037
	H	-5.0933	0.574727	0.15581		H	-5.08913	0.216397	-0.125381		H	-5.79262	-4.35574	-0.241288		H	-3.41344	-3.96153	0.092033
	H	2.90557	-4.74698	-0.173506		H	3.36922	-4.36032	0.088081		H	-5.0907	-0.116242	-0.166935		C	-5.18171	-2.75044	0.156081
	H	5.36457	-4.62978	-0.321758		H	5.08913	0.216398	0.125382		H	3.35542	-4.68517	0.065035		H	-5.85031	-3.60489	0.21696
	H	5.04191	-0.350657	-0.076402		H	5.8064	-4.01968	0.251031		H	5.0907	-0.116224	0.166925		C	-7.18446	-1.17926	0.262679
	H	1.73083	2.23251	1.61173		H	1.52977	2.52123	-1.52456		H	5.79264	-4.35572	0.241281		H	-7.39849	-0.107438	0.25606
	H	-1.36222	2.61362	-1.37751		H	-1.52977	2.52123	1.52456		H	1.69534	2.24068	-1.33755		H	-7.59859	-1.60176	1.18522
	H	-1.13385	5.0556	-1.28695		H	-1.52374	4.98847	1.52171		H	-1.69535	2.24067	1.33755		H	-7.72137	-1.63695	-0.576015
	H	1.94253	4.67639	1.68879		H	1.52374	4.98847	-1.52171		H	-1.70128	4.65116	1.34218		H	-1.64971	3.00593	-1.37413
	H	0.88558	6.87315	1.23028		H	-7.70143	-2.05746	0.502524		H	1.70126	4.65117	-1.34217		C	-0.74262	-3.19562	0.021586
	H	-0.37571	7.02862	0.012343		H	-7.37501	-0.532204	-0.336029		H	-7.54249	-2.38859	-1.27917		H	-1.25446	-4.15145	0.030943
	H	2.6196	6.61228	-0.591676		H	-7.5515	-2.03486	-1.25678		H	-7.37405	-0.875597	-0.37439		C	0.659689	-3.20557	0.051131
	H	1.72662	8.13617	-0.750518		H	7.5515	-2.03486	1.25679		H	-7.69839	-2.39237	0.479761		H	1.15649	-4.16922	0.063951
	H	1.35099	6.76977	-1.81649		H	7.37501	-0.532203	0.33603		H	7.37405	-0.87557	0.374367
	H	7.43061	-2.87903	0.487381		H	7.70143	-2.05745	-0.502522		H	7.54251	-2.38856	1.27916
	H	7.25042	-1.30222	-0.298151							H	7.6984	-2.39235	-0.479777
	H	7.29042	-2.78212	-1.27022							H	-0.947709	6.77908	1.82484
	H	-7.75419	-1.47457	1.20828							H	-0.861238	8.05154	0.5964
	H	-7.4397	0.029778	0.328203							H	-2.02478	6.73116	0.407505
	H	-7.89963	-1.43688	-0.551164							H	0.8612	8.05154	-0.596392
											H	0.947684	6.77909	-1.82483
											H	2.02475	6.73117	-0.407492
